# Supplementary material for: Discovery of Glycation Products: Unraveling the Unknown Glycation Space Using a Mass Spectral Library from In Vitro Model Systems
Source: Anal Chem. 2024 Feb 12;96(8):3569–77. doi: 10.1021/acs.analchem.3c05540 (PMC10902809; doi:10.1021/acs.analchem.3c05540)
Supplement: Supplementary file 2 — ac3c05540_si_002.xlsx [file ac3c05540_si_002.xlsx]

## Sheet: Legend
Table S1. Detailed information of standards.
Table S2. Parameters for processing LC-MS/MS data using XCMS and CAMERA.
Table S3. Library search results for glycation products in model systems.
Table S4. Annotated MS/MS of modified amino acid (MAA) standards.
Table S5. Summarized MS/MS of 20 proteinogenic amino acids.
Table S6. Possible fragment-neutral loss pairs for confirming complete amino acids in modified amino acids.
Table S7. Matched spectra in glycation product (GP) library with annotated recurrent unidentified spectra (ARUS) library from human plasma.
Table S8. Matched spectra in glycation product (GP) library with annotated recurrent unidentified spectra (ARUS) library from human urine.
Table S9. The number of matched data sets for C6H10O5-modified amino acids in the public repository via MASST.
Table S10. The detailed information of data sets with detected C6H10O5-modified amino acids in the public repository via MASST.

## Sheet: Table S1
Table S1. Detailed information of standards.
Compound name	Compound abbreviation	Producer
D-(+)-Glucose	Glc	Sigma–Aldrich
L-Glutamic acid	Glu	Sigma–Aldrich
L-Aspartic acid	Asp	Sigma–Aldrich
L-Leucine	Leu	Sigma–Aldrich
L-Isoleucine	Ile	Sigma–Aldrich
L-Methionine	Met	Sigma–Aldrich
L-Valine	Val	Sigma–Aldrich
L-Proline	Pro	Merck
L-Alanine	Ala	Merck
Glycine	Gly	Merck
L-Phenylalanine	Phe	Sigma–Aldrich
L-Tryptophan	Trp	Sigma–Aldrich
L-Tyrosine	Tyr	Sigma–Aldrich
L-Cysteine	Cys	Sigma–Aldrich
L-Threonine	Thr	Sigma–Aldrich
L-Glutamine	Gln	Sigma–Aldrich
L-Asparagine monohydrate	Asn	Sigma–Aldrich
L-Serine	Ser	Sigma–Aldrich
L-Histidine	His	Sigma–Aldrich
L-Lysine	Lys	Sigma–Aldrich
L-Arginine	Arg	Sigma–Aldrich
N-ε-Glycerinyl-L-lysine	GL	Iris Biotec
N-ε-Carboxymethyl-L-lysine	CML	Iris Biotec
N-ε-Carboxyethyl-L-lysine	CEL	Iris Biotec
Glyoxal-lysine dimer	GOLD	Iris Biotec
Methylglyoxal-lysine dimer	MOLD	Iris Biotec
Pyrraline	Pyrraline	Iris Biotec
Furosine	Furosine	Iris Biotec
Glycolic acid-lysine-amide	GALA	Iris Biotec
Glyoxal lysine amide	GOLA	Iris Biotec
Glyoxal-hydroimidazolone isomer	G-H1	Iris Biotec
Methylglyoxal-hydroimidazolone isomer	MG-H1	Iris Biotec
N-ε-Deoxyfructosyl-L-lysine (dihydrochloride)	FL	Abcam
D-Fructosamine (hydrochloride)	FA	Cayman Chemical

## Sheet: Table S2
Table S2. Parameters for processing LC-MS/MS data using XCMS and CAMERA.
XCMS	Processing step	Parameter
	Peak detection(centWave)	peakwidth	8, 50
		noise	100
		snthresh	10
		ppm	20
		mzdiff	0.005
		prefilter	3, 300
	Peak refinement
	Merge Neighboring Peaks	expandRt	10
		ppm	5
		minProp	0.75
	Filter Peaks by Intensity	threshold	300
		nValues	3
	Peak alignment(PeakGroups)
	Grouping	bw	5
		minFraction	0.6
		binSize	0.005
		minSamples	2
	Adjust RTtime	minFraction	0.6
		span	0.6
	Correspondence	bw	4
		minFraction	0.6
		binSize	0.005
		minSamples	2
	Gap filling	param	ChromPeakAreaParam()
	Extract spectra associated with features
	featureSpectra	msLevel	2
		expandRt	0
		expandMz	0
	combineSpectra	method	consensusSpectrum
		fcol	feature_id
		mzd	0.005
		minProp	0.25
		intensityFun	sum
		mzFun	mean
CAMERA	Group the chromatographic peaks (groupFWHM)	perfwhm	0.3
		intval	maxo
	Find isotopes	maxcharge	3
		maxiso	4
		mzabs	0.005
		minfrac	0.5
		ppm	5
		intval	maxo
	Verify grouping (groupCorr)	calcCiS	TRUE
		calcCaS	TRUE
		cor_eic_th	0.8
		cor_exp_th	0.8
		pval	0.001
		intval	maxo
		graphMethod	lpc
	Find adducts	polarity	positive
		mzabs	0.005
		ppm	5
		adducts	[M+H]+, [M+Na]+, [M+K]+

## Sheet: Table S3
Table S3. Library search results for glycation products in model systems.
Measured m/z	Measured RT (min)	Polarity	Model system	Feature ID	m/z in library	Relative error (ppm)	Cosine spectral similarity	Number of shared peaks	Name	Formula	Precursor type	Library
139.05	5.96472	positive	His-Glc	FT0593	139.051	-2.87665	0.973159	6	Urocanic acid	C6H6N2O2	[M+H]+	Fiehn HILIC
170.082	7.08193	positive	Leu-Glc	FT0792	170.082	0.587953	0.894359	6	Pyridoxine	C8H11NO3	[M+H]+
170.082	7.13678	positive	Met-Glc	FT0876	170.082	0.587953	0.907645	6	Pyridoxine	C8H11NO3	[M+H]+
170.082	7.08429	positive	Lys-Glc	FT1106	170.082	1.17591	0.853867	7	Pyridoxine	C8H11NO3	[M+H]+
198.088	8.27526	positive	His-Glc	FT1431	198.088	-1.00965	0.935381	8	N-Acetylhistidine	C8H11N3O3	[M+H]+
302.135	9.44787	positive	Arg-Glc	FT4235	302.138	-10.5912	0.779337	6	Oxymorphone	C17H19NO4	[M+H]+
302.135	7.7895	positive	Arg-Glc	FT4234	302.138	-9.59826	0.823144	6	Oxymorphone	C17H19NO4	[M+H]+
338.341	0.534909	positive	Lys-Glc	FT4267	338.342	-0.295559	0.747777	56	Erucamide	C22H43NO	[M+H]+
130.086	6.14188	positive	Ile-Glc	FT0443	130.087	-6.14973	0.861089	8	PIPECOLINIC ACID	C6H11NO2	[M+H]+	GNPS
139.05	5.96472	positive	His-Glc	FT0593	139.051	-5.03412	0.880891	6	UROCANATE	C6H6N2O2	[M+H]+
152.071	1.17344	positive	Leu-Glc	FT0659	152.07	7.8911	0.740354	7	PYRIDOXINE	C8H11NO3	[M-H2O+H]+
152.071	5.89972	positive	Leu-Glc	FT0656	152.07	7.8911	0.813892	7	PYRIDOXINE	C8H11NO3	[M-H2O+H]+
168.103	0.829314	positive	Lys-Glc	FT1089	168.102	4.16414	0.871434	6	NCGC00381402-01!5-acetyl-2,6-dimethyl-2,3-dihydro-1H-pyridin-4-one	C9H13NO2	[M+H]+
170.081	7.09246	positive	Ile-Glc	FT0780	170.082	-4.70361	0.859882	6	PYRIDOXINE	C8H11NO3	[M+H]+
170.082	7.08193	positive	Leu-Glc	FT0792	170.082	-1.76386	0.856594	10	PYRIDOXINE	C8H11NO3	[M+H]+
170.082	7.13678	positive	Met-Glc	FT0876	170.082	-1.76386	0.872631	10	PYRIDOXINE	C8H11NO3	[M+H]+
170.082	7.08429	positive	Lys-Glc	FT1106	170.082	-1.1759	0.831637	10	PYRIDOXINE	C8H11NO3	[M+H]+
170.082	7.10165	positive	Val-Glc	FT0717	170.082	-1.1759	0.885814	9	PYRIDOXINE	C8H11NO3	[M+H]+
170.082	7.09485	positive	Ala-Glc	FT0639	170.082	-0.587952	0.822975	7	PYRIDOXINE	C8H11NO3	[M+H]+
170.082	7.09639	positive	Phe-Glc	FT0745	170.082	-0.587952	0.871225	7	PYRIDOXINE	C8H11NO3	[M+H]+
180.087	10.448	positive	Arg-Glc	FT1461	180.087	1.11057	0.818966	9	GALACTOSAMINE	C6H13NO5	[M+H]+
189.124	8.56899	positive	Lys-Glc	FT1419	189.123	5.28756	0.749461	7	N-ALPHA-ACETYLLYSINE	C8H16N2O3	[M+H]+
288.119	9.06757	positive	Arg-Glc	FT3924	288.123	-12.8417	0.86983	14	NCGC00385948-01_C16H17NO4_6,11-Methano-6H-benzo[b]-1,3-benzodioxolo[5,6-e]azepine-8,9-diol, 5,6a,7,8,9,11-hexahydro-	C16H17NO4	[M+H]+
288.12	9.36998	positive	Arg-Glc	FT3925	288.123	-10.4122	0.844871	11	NCGC00385948-01_C16H17NO4_6,11-Methano-6H-benzo[b]-1,3-benzodioxolo[5,6-e]azepine-8,9-diol, 5,6a,7,8,9,11-hexahydro-	C16H17NO4	[M+H]+
288.12	8.68142	positive	Arg-Glc	FT3926	288.123	-9.02392	0.85299	15	NCGC00385948-01_C16H17NO4_6,11-Methano-6H-benzo[b]-1,3-benzodioxolo[5,6-e]azepine-8,9-diol, 5,6a,7,8,9,11-hexahydro-	C16H17NO4	[M+H]+
309.166	11.7448	positive	Lys-Glc	FT3836	309.167	-3.8814	0.865855	51	Fructoselysine	C12H24N2O7	[M+H]+
328.151	7.02865	positive	Arg-Glc	FT4759	328.154	-9.75152	0.865087	6	Naloxone HCl	C19H22ClNO4	[M+H]+
391.149	6.19283	positive	Trp-Glc	FT3848	391.154	-12.0157	0.716839	15	NCGC00384858-01!5-hydroxy-8,8-dimethyl-6-(2-methylpropanoyl)-4-phenylpyrano[2,3-h]chromen-2-one	C24H22O5	[M+H]+
122.096	3.37179	positive	Phe-Glc	FT0336	122.096	-1.06473	0.814708	7	2,6-Xylidine	C8H11N	[M+H]+	MassBank
132.102	6.65347	positive	Lys-Glc	FT0566	132.103	-3.01778	0.92572	7	Aminocaproic acid	C6H13NO2	[M+H]+
138.091	5.97789	positive	Tyr-Glc	FT0410	138.092	-3.62077	0.970567	6	Hydroxyphenethylamine	C8H11NO	[M+H]+
150.092	1.25997	positive	Arg-Glc	FT0943	150.091	5.33009	0.766182	7	2,4-dimethylphenylformamid	C9H11NO	[M+H]+
150.103	2.23135	positive	Arg-Glc	FT0946	150.103	3.99727	0.97615	8	Cyprodinil-TP CGA 249287	C8H11N3	[M+H]+
180.102	1.35582	positive	Pro-Glc	FT0776	180.102	2.77621	0.907913	6	LID_180.1018_12.9	C10H13NO2	[M+H]+
251.175	1.2728	positive	Lys-Glc	FT2660	251.175	0	0.928398	7	Lidocaine-N-Oxide	C14H22N2O2	[M+H]+
277.14	8.97909	positive	Lys-Glc	FT3236	277.14	-1.19073	0.716425	6	L-Saccharopine	C11H20N2O6	[M+H]+
277.14	9.80854	positive	Lys-Glc	FT3240	277.14	-0.469077	0.770586	6	L-Saccharopine	C11H20N2O6	[M+H]+
288.12	8.68142	positive	Arg-Glc	FT3926	288.123	-9.02392	0.843362	6	Lycorine	C16H17NO4	[M+H]+
288.254	0.308752	positive	Lys-Glc	FT3450	288.253	2.0815	0.974329	7	Lauryl diethanolamide	C16H33NO3	[M+H]+

## Sheet: Table S4
Table S4. Annotated MS/MS of modified amino acid (MAA) standards.
Name	Abbreviation	Formula	Precursor m/z	Precursor type	Retention time (min)	Percentage of total MS/MS intensity explained by amino acid-related ions	Annotated amino acid-related ions	Detected amino acid-related fragment and neutral loss pairs	Number of detected amino acid-related fragment and neutral loss pairs	Modification mass	Detected modification-related fragments	Comment
N-ε-Carboxymethyl-L-lysine	CML	C8H16N2O4	205.118	[M+H]+	11	0.94	AA_67.0547,[AA+H-CH5NO2]+,AA_85.0841,[AA+H-NH3]+,P-CH5NO2,P-CH2O2	[AA+H-CH5NO2]+,P-CH5NO2	1	58.0061	NA
Glycolic acid-lysine-amide	GALA	C8H16N2O4	205.118	[M+H]+	8.4	0.93	AA_67.0547,P-[AA-NH3],[AA+H-CH5NO2]+,AA_85.0841,[AA+H-NH3]+,P-CH5NO2,[AA+H]+,P-CH2O2,P-CH3NO	[AA+H]+;[AA+H-CH5NO2]+,P-CH5NO2	2	58.006	[Mod+NH3+H]+
N-ε-Carboxyethyl-L-lysine	CEL	C9H18N2O4	219.134	[M+H]+	10.6	0.92	AA_67.0547,[AA+H-CH5NO2]+,AA_85.0841,P-[AA-NH3],[AA+H-NH3]+,P-CH5NO2,P-CH2O2,P-CH3NO,P-NH3	[AA+H-CH5NO2]+,P-CH5NO2;[AA+H-NH3]+,P-NH3	2	72.0217	[Mod+NH3+H]+
N-ε-Glycerinyl-L-lysine	GL	C9H18N2O5	235.129	[M+H]+	8.95	0.9	AA_67.0547,[AA+H-CH5NO2]+,AA_85.0841,P-[AA-NH3],[AA+H-NH3]+,[AA+H]+,P-CH5NO2,P-CH2O2,P-CH3NO,P-NH3	[AA+H]+;[AA+H-CH5NO2]+,P-CH5NO2;[AA+H-NH3]+,P-NH3	3	88.0166	[Mod+NH3+H]+
Glyoxal-hydroimidazolone isomer	G-H1	C8H14N4O3	215.114	[M+H]+	10.35	0.88	[AA+H-C2H7N3O2]+,AA_70.0827,AA_71.0495,AA_71.0688,AA_72.0811,[AA+H-CH5N3]+,P-CH5NO2,P-CH3NO2,[AA+H-NH3]+,P-CH2O2,P-CH3NO,P-NH3	[AA+H-NH3]+,P-NH3	1	39.9952	NA
Glyoxal-lysine dimer	GOLD	C15H27N4O4+	327.203	M+	12.2	0.85	AA_67.0547,P-[AA-NH3]-[AA-NH3],[AA+H-CH5NO2]+,AA_85.0841,[AA+H-NH3]+,P-[AA-NH3],P-CH3NO-CH3NO,P-CH2O2,P-CH3NO,P-NH3	[AA+H-NH3]+,P-NH3	1	33.9846	[Mod+2NH3+H]+	crosslink
Methylglyoxal-hydroimidazolone isomer	MG-H1	C9H16N4O3	229.13	[M+H]+	9.7	0.84	[AA+H-C2H7N3O2]+,AA_70.0827,AA_71.0495,AA_71.0688,P-[AA-NH3],AA_72.0811,[AA+H-CH5N3]+,P-C2H3NO2,[AA+H-NH3]+,P-CH5NO2,P-CH3NO2,P-CH2O2,P-CH3NO,P-NH3	[AA+H-NH3]+,P-NH3	1	54.0111	[Mod+NH3+H]+
Methylglyoxal-lysine dimer	MOLD	C16H29N4O4+	341.218	M+	11.85	0.81	AA_67.0547,P-[AA-NH3]-[AA-NH3],[AA+H-CH5NO2]+,AA_85.0841,[AA+H-NH3]+,P-[AA-NH3],P-CH3NO-CH3NO,P-CH3NO2,P-CH2O2,P-CH3NO,P-NH3	[AA+H-NH3]+,P-NH3	1	48.0004	[Mod+2NH3+H]+	crosslink
Furosine	Furosine	C12H18N2O4	255.134	[M+H]+	9.08	0.74	AA_67.0547,[AA+H-CH5NO2]+,AA_85.0841,P-[AA-NH3],P-CH5NO2-CH5NO2,[AA+H-NH3]+,P-CH5NO2,P-CH2O2,P-CH3NO,P-NH3	[AA+H-CH5NO2]+,P-CH5NO2;[AA+H-NH3]+,P-NH3	2	108.021	[Mod+H]+,[Mod+NH3+H]+
Glyoxal lysine amide	GOLA	C14H28N4O5	333.213	[M+H]+	13.9	0.53	[AA+H-CH5NO2]+,[AA+H-NH3]+,[AA+H]+,P-[AA-NH3],P-CH5NO2,P-CH3NO	[AA+H]+;[AA+H-CH5NO2]+,P-CH5NO2	2	39.995	NA	crosslink
N-ε-Deoxyfructosyl-L-lysine	FL	C12H24N2O7	309.166	[M+H]+	12.5	0.19	[AA+H-CH5NO2]+,[AA+H-NH3]+,[AA+H]+	[AA+H]+	1	162.053	NA
Pyrraline	Pyrraline	C12H18N2O4	255.134	[M+H]+	6.78	0.07	AA_67.0547,[AA+H-CH5NO2]+,AA_85.0841,P-CH5NO2-CH5NO2,[AA+H-NH3]+,P-CH5NO2,P-CH2O2	[AA+H-CH5NO2]+,P-CH5NO2	1	108.022	NA

## Sheet: Table S5
Table S5. Summarized MS/MS of 20 proteinogenic amino acids.
Name	Abbreviation	Formula	Monoisotopic mass	[M+H]+	Retention time (min)	Number of peaks in MS/MS	Number of explained peaks	Percentage of explained MS/MS intensity	MS/MSa
L-Aspartic acid	Asp	C4H7O4N	133.038	134.045	10	4	3	0.99	70.0291(17.8),[AA+H-CH4O3]+;74.0239(100),C2H4NO2+;75.0273(1.7),AA_75.0273;88.039(11.8),[AA+H-CH2O2]+
L-Glutamic acid	Glu	C5H9O4N	147.053	148.06	9.26	6	2	0.92	56.05(1.8),AA_56.05;84.0443(100),[AA+H-CH4O3]+;85.0283(2.8),AA_85.0283;85.0477(3),AA_85.0477;102.0547(2),[AA+H-CH2O2]+;130.0499(1.1),AA_130.0499
Glycine	Gly	C2H5O2N	75.032	76.0393	8.73				n.d.
L-Alanine	Ala	C3H7O2N	89.0477	90.055	8.25				n.d.
L-Proline	Pro	C5H9O2N	115.063	116.071	7.29	5	1	0.88	68.05(1.4),AA_68.05;70.0654(100),[AA+H-CH2O2]+;70.0825(1.3),AA_70.0825;71.0688(3.4),AA_71.0688;72.0811(7.7),AA_72.0811
L-Tyrosine	Tyr	C9H11O3N	181.074	182.081	7.58	7	6	0.98	91.054(43.4),[AA+H-C2H5NO3]+;95.049(15.3),[AA+H-C3H5NO2]+;119.049(66.6),[AA+H-CH5NO2]+;123.0444(67.7),[AA+H-C2H5NO]+;136.0759(100),[AA+H-CH2O2]+;137.0794(7.5),AA_137.0794;147.0442(12),[AA+H-H5NO]+
L-Valine	Val	C5H11O2N	117.079	118.086	7.25	6	2	0.92	55.0548(2.5),AA_55.0548;57.0577(1.3),AA_57.0577;59.0495(1.1),AA_59.0495;72.0809(100),[AA+H-CH2O2]+;73.0845(4.1),AA_73.0845;118.0863(8),[AA+H]+
L-Methionine	Met	C5H11O2NS	149.051	150.058	6.85	16	7	0.86	56.05(11.8),[AA+H-C2H6O2S]+;58.9957(1.1),AA_58.9957;61.0113(100),C2H5S+;62.0141(2.4),AA_62.0141;63.0072(3.3),AA_63.0072;74.0239(18),C2H4NO2+;74.0603(7.5),AA_74.0603;74.9902(1.1),AA_74.9902;75.027(1.3),AA_75.027;77.006(1.1),AA_77.006;84.0443(4.1),AA_84.0443;85.0282(3),AA_85.0282;87.0262(11.4),[AA+H-CH5NO2]+;102.0548(3),[AA+H-CH4S]+;104.0526(3.5),[AA+H-CH2O2]+;133.0319(8.1),[AA+H-NH3]+
L-Isoleucine	Ile	C6H13O2N	131.095	132.102	6.43	9	2	0.92	56.0499(1),AA_56.0499;57.0575(1.2),AA_57.0575;58.0658(1.2),AA_58.0658;67.0547(2.2),AA_67.0547;69.0702(100),[AA+H-CH5NO2]+;70.0735(4.3),AA_70.0735;73.065(1.4),AA_73.065;86.0963(64.1),[AA+H-CH2O2]+;87.0998(3),AA_87.0998
L-Leucine	Leu	C6H13O2N	131.095	132.102	6.22	7	2	0.9	69.0702(12.7),[AA+H-CH5NO2]+;73.0286(1.5),AA_73.0286;73.0646(2.2),AA_73.0646;77.0383(1.1),AA_77.0383;86.0963(100),[AA+H-CH2O2]+;87.0997(5.5),AA_87.0997;103.0546(2),AA_103.0546
L-Phenylalanine	Phe	C9H11O2N	165.079	166.086	6.17	10	5	0.9	77.0388(1.3),AA_77.0388;79.0543(4.7),[AA+H-C3H5NO2]+;91.0541(1.9),AA_91.0541;93.0697(4.3),[AA+H-C2H3NO2]+;103.054(14.3),[AA+H-CH5NO2]+;104.0575(1),AA_104.0575;107.049(1.1),[AA+H-C2H5NO]+;120.081(100),[AA+H-CH2O2]+;120.1477(1.4),AA_120.1477;121.0841(8.9),AA_121.0841
L-Tryptophan	Trp	C11H12N2O2	204.09	205.097	6.57	24	9	0.85	74.0239(2.1),C2H4NO2+;115.0542(2.1),AA_115.0542;117.0574(2),AA_117.0574;117.0695(2.2),AA_117.0695;118.0651(39.5),[AA+H-C3H5NO2]+;119.0685(3.1),AA_119.0685;130.0653(4.2),AA_130.0653;132.0809(13),[AA+H-C2H3NO2]+;133.0842(1),AA_133.0842;142.0654(6.4),[AA+H-CH5NO2]+;143.0731(8.1),AA_143.0731;144.081(27.2),[AA+H-CH3NO2]+;145.0843(2.4),AA_145.0843;146.0604(100),[AA+H-C2H5NO]+;146.134(1),AA_146.134;147.…
L-Glutamine	Gln	C5H10O3N2	146.069	147.076	8.67	6	2	0.94	56.05(1.1),AA_56.05;84.0443(100),[AA+H-CH5NO2]+;84.0604(1.1),AA_84.0604;85.0284(1.8),AA_85.0284;85.0476(3.2),AA_85.0476;130.0499(5.2),[AA+H-NH3]+
L-Asparagine	Asn	C4H8O3N2	132.053	133.061	8.8	5	3	0.97	70.0291(13),[AA+H-CH5NO2]+;74.0238(100),C2H4NO2+;75.0263(1.9),AA_75.0263;87.0551(3.4),[AA+H-CH2O2]+;88.0391(1.1),AA_88.0391
L-Serine	Ser	C3H7O3N	105.043	106.05	9.01	2	2	1	60.045(100),[AA+H-CH2O2]+;70.029(4.6),[AA+H-H4O2]+
L-Threonine	Thr	C4H9O3N	119.058	120.066	8.34	8	4	0.94	56.05(21.1),[AA+H-CH4O3]+;57.0341(2.5),AA_57.0341;57.0536(1.3),AA_57.0536;58.0656(1.9),AA_58.0656;74.0603(100),[AA+H-CH2O2]+;75.0637(2.7),AA_75.0637;84.0444(3.9),[AA+H-H4O2]+;102.054(1),[AA+H-H2O]+
L-Cysteine	Cys	C3H7O2NS	121.02	122.027	7.71	8	3	0.9	57.9876(9.4),AA_57.9876;58.9956(100),[AA+H-CH5NO2]+;59.9984(2.9),AA_59.9984;60.9914(4.4),AA_60.9914;76.0217(68.5),[AA+H-CH2O2]+;77.0243(1.3),AA_77.0243;78.0175(1.8),AA_78.0175;86.9898(5.4),[AA+H-H5NO]+
L-Histidine	His	C6H9O2N3	155.069	156.077	11.42	15	6	0.8	56.05(1.5),AA_56.05;66.0344(1.7),AA_66.0344;68.0499(11.6),AA_68.0499;69.0449(1.2),[AA+H-C3H5NO2]+;81.0447(11.3),AA_81.0447;82.0525(26.4),AA_82.0525;83.0602(97.2),[AA+H-C2H3NO2]+;84.0635(3.2),AA_84.0635;93.0445(39.1),[AA+H-CH5NO2]+;94.048(1.9),AA_94.048;95.0602(13.2),[AA+H-CH3NO2]+;110.0713(100),[AA+H-CH2O2]+;111.0551(1.7),AA_111.0551;111.0741(5.2),AA_111.0741;156.0773(2.5),[AA+H]+
L-Arginine	Arg	C6H14O2N4	174.112	175.119	11.33	10	6	0.93	60.0563(6.7),CH6N3+;70.0654(100),[AA+H-C2H7N3O2]+;70.0827(1.3),AA_70.0827;71.0495(2.1),AA_71.0495;71.0688(3.4),AA_71.0688;72.0811(2.8),AA_72.0811;116.0705(4.7),[AA+H-CH5N3]+;130.0976(6.7),[AA+H-CH3NO]+;158.093(1.1),[AA+H-NH3]+;175.1194(1.2),[AA+H]+
L-Lysine	Lys	C6H14O2N2	146.106	147.113	11.4	4	2	0.9	67.0547(7.8),AA_67.0547;84.0806(100),[AA+H-CH5NO2]+;85.0841(4.1),AA_85.0841;130.0866(1.8),[AA+H-NH3]+
a: MS/MS peaks in the spectrum of corresponding amino acids at collision energy 25eV with relative intensity > 1%. The results were organized as m/z (relative intensity), annotation.
n.d. means no peaks were detected in the MS/MS.
AA is the abbreviation for amino acid.

## Sheet: Table S6
Table S6. Possible fragment-neutral loss pairs for confirming complete amino acids in modified amino acids.
Fragment-neutral loss pair	Amino acid-related fragment	Amino acid-related neutral loss	Applicable amino acids
[AA+H-NH3]+,P-NH3	[AA+H-NH3]+	P-NH3	L-Arginine, L-Glutamine, L-Lysine
[AA+H-H2O]+,P-H2O	[AA+H-H2O]+	P-H2O	L-Threonine
[AA+H-H4O2]+,P-H4O2	[AA+H-H4O2]+	P-H4O2	L-Serine, L-Threonine
[AA+H-CH3NO]+,P-CH3NO	[AA+H-CH3NO]+	P-CH3NO	L-Arginine
[AA+H-CH2O2]+,P-CH2O2	[AA+H-CH2O2]+	P-CH2O2	All amino acids except L-Glutamine, L-Lysine, L-Arginine, Glycine, and L-Alanine
[AA+H-CH4S]+,P-CH4S	[AA+H-CH4S]+	P-CH4S	L-Methionine
[AA+H-CH5N3]+,P-CH5N3	[AA+H-CH5N3]+	P-CH5N3	L-Arginine
[AA+H-CH3NO2]+,P-CH3NO2	[AA+H-CH3NO2]+	P-CH3NO2	L-Histidine
[AA+H-CH5NO2]+,P-CH5NO2	[AA+H-CH5NO2]+	P-CH5NO2	L-Histidine, L-Lysine, L-Cysteine, L-Asparagine, L-Glutamine
[AA+H-CH4O3]+,P-CH4O3	[AA+H-CH4O3]+	P-CH4O3	L-Aspartic acid, L-Glutamic acid, L-Threonine
[AA+H-C2H3NO2]+,P-C2H3NO2	[AA+H-C2H3NO2]+	P-C2H3NO2	L-Histidine
[AA+H-C3H5NO2]+,P-C3H5NO2	[AA+H-C3H5NO2]+	P-C3H5NO2	L-Histidine
[AA+H-C2H6O2S]+,P-C2H6O2S	[AA+H-C2H6O2S]+	P-C2H6O2S	L-Methionine
[AA+H-C2H7N3O2]+,P-C2H7N3O2	[AA+H-C2H7N3O2]+	P-C2H7N3O2	L-Arginine

## Sheet: Table S7
Table S7. Matched spectra in glycation product (GP) library with annotated recurrent unidentified spectra (ARUS) library from human plasma.
Scan ID in GP library	Name in GP library	Precursor m/z in GP library	GP type	Modification mass	Predicted modification formula	Library name	ID in ARUS library	Name in ARUS library	Precursor m/z in ARUS library	Relative error (ppm)	Cosine	Number of shared peaks
86	Modified-Glutamic acid (mz: 310.1139, RT: 595s, predicted formula: C11H19NO9, adduct: [M + H]+) with modification mass 162.0535 (predicted modification composition: C6H10O5, putative annotation from Unimod: Hexose, Unimod composition: Hex) detected in Glutamic acid-Glucose Maillard reaction model system	310.114	MAA	162.053	C6H10O5	ARUS_plasma	3611	Muramic acid/1 Mods=0 Delta_mass=0058.0055 Score=694 NCE=30 Lib=Sara_2016	310.113	1.93478	0.742579	31
87	Modified-Glutamic acid (mz: 310.1135, RT: 623s, predicted formula: C11H19NO9, adduct: [M + H]+) with modification mass 162.0531 (predicted modification composition: C6H10O5, putative annotation from Unimod: Hexose, Unimod composition: Hex) detected in Glutamic acid-Glucose Maillard reaction model system	310.113	MAA	162.053	C6H10O5	ARUS_plasma	22266	Phlorizin/1 Mods=0 Delta_mass=m0127.0310 Score=596 NCE=25 Lib=Sara_2016	310.113	0.967389	0.773517	31
262	Modified-Proline (mz: 278.1238, RT: 490s, predicted formula: C11H19NO7, adduct: [M + H]+) with modification mass 162.0532 (predicted modification composition: C6H10O5, putative annotation from Unimod: Hexose, Unimod composition: Hex) detected in Proline-Glucose Maillard reaction model system	278.124	MAA	162.053	C6H10O5	ARUS_plasma	16982	Dehydrocholic acid/1 Mods=0 Delta_mass=m0107.1139 Score=750 NCE=25 Lib=Sara_2016	278.123	1.43821	0.727051	30
301	Modified-Tyrosine (mz: 344.1344, RT: 530s, predicted formula: C15H21NO8, adduct: [M + H]+) with modification mass 162.0532 (predicted modification composition: C6H10O5, putative annotation from Unimod: Hexose, Unimod composition: Hex) detected in Tyrosine-Glucose Maillard reaction model system	344.134	MAA	162.053	C6H10O5	ARUS_plasma	30359	Skyrin/1 Mods=0 Delta_mass=m0194.9634 Score=680 NCE=25 Lib=Sara_2016	344.134	1.45292	0.988795	35
391	Modified-Valine (mz: 280.1392, RT: 487s, predicted formula: C11H21NO7, adduct: [M + H]+) with modification mass 162.0529 (predicted modification composition: C6H10O5, putative annotation from Unimod: Hexose, Unimod composition: Hex) detected in Valine-Glucose Maillard reaction model system	280.139	MAA	162.053	C6H10O5	ARUS_plasma	6056	8-iso-15-Ketoprostaglandin E2/1 Mods=0 Delta_mass=m0071.0775 Score=756 NCE=30 Lib=Sara_2016	280.139	0.356966	0.979317	42
569	Modified-Methionine (mz: 312.1116, RT: 482s, predicted formula: C11H21NO7S, adduct: [M + H]+) with modification mass 162.0533 (predicted modification composition: C6H10O5, putative annotation from Unimod: Hexose, Unimod composition: Hex) detected in Methionine-Glucose Maillard reaction model system	312.112	MAA	162.053	C6H10O5	ARUS_plasma	27440	Tetranor-PGDM lactone/1 Mods=0 Delta_mass=0000.9621 Score=718 NCE=25 Lib=Sara_2016	312.111	1.92239	0.954064	36
708	Modified-Isoleucine (mz: 294.1547, RT: 457s, predicted formula: C12H23NO7, adduct: [M + H]+) with modification mass 162.0528 (predicted modification composition: C6H10O5, putative annotation from Unimod: Hexose, Unimod composition: Hex) detected in Isoleucine-Glucose Maillard reaction model system	294.155	MAA	162.053	C6H10O5	ARUS_plasma	862	Tetranor-PGDM lactone/1 Mods=0 Delta_mass=m0016.9941 Score=735 NCE=30 Lib=Sara_2016	294.155	-0.339957	0.965363	41
763	Glycation product (mz: 198.1126, RT: 66s, predicted formula: C10H15NO3, adduct: [M + H]+) detected in Leucine-Glucose Maillard reaction model system	198.113	unspecified	NA	NA	ARUS_plasma	43863	Clasto-lactacystin .beta.-lactone/1 Mods=0 Delta_mass=m0015.9949 Score=581 NCE=20 Lib=Sara_2016	198.113	0.504764	0.803877	10
818	Modified-Leucine (mz: 294.1547, RT: 458s, predicted formula: C12H23NO7, adduct: [M + H]+) with modification mass 162.0528 (predicted modification composition: C6H10O5, putative annotation from Unimod: Hexose, Unimod composition: Hex) detected in Leucine-Glucose Maillard reaction model system	294.155	MAA	162.053	C6H10O5	ARUS_plasma	47002	Dehydrocholic acid/1 Mods=0 Delta_mass=m0091.0825 Score=611 NCE=30 Lib=Sara_2016	294.155	-0.339957	0.972614	34
828	Common glycation product (mz: 316.1376, RT: 459s, predicted formula: C12H23NO7, adduct: [M + Na]+) detected in Isoleucine-Glucose, Leucine-Glucose Maillard reaction model systems	316.138	CGP	NA	NA	ARUS_plasma	1258	5S,12R-Dihydroxy-6Z,8E,10E,14Z-eicosatetraene-1,20-dioic acid/1 Mods=0 Delta_mass=m0073.0568 Score=643 NCE=25 Lib=Sara_2016	316.137	2.84687	0.972574	17
886	Glycation product (mz: 229.0874, RT: 35s, predicted formula: C14H12O3, adduct: [M + H]+) detected in Phenylalanine-Glucose Maillard reaction model system	229.087	unspecified	NA	NA	ARUS_plasma	46328	Resveratrol/1 Mods=0 Delta_mass=0018.0106 Score=763 NCE=30 Lib=Sara_2016	229.086	6.11124	0.792749	7
892	Glycation product (mz: 236.1277, RT: 232s, predicted formula: C13H17NO3, adduct: [M + H]+) detected in Phenylalanine-Glucose Maillard reaction model system	236.128	unspecified	NA	NA	ARUS_plasma	46243	Sebacic acid/1 Mods=0 Delta_mass=0051.0111 Score=411 NCE=30 Lib=Sara_2016	236.128	-2.54099	0.987077	6
963	Modified-Phenylalanine (mz: 328.139, RT: 459s, predicted formula: C15H21NO7, adduct: [M + H]+) with modification mass 162.0527 (predicted modification composition: C6H10O5, putative annotation from Unimod: Hexose, Unimod composition: Hex) detected in Phenylalanine-Glucose Maillard reaction model system	328.139	MAA	162.053	C6H10O5	ARUS_plasma	1155	Tetranor-PGDM lactone/1 Mods=0 Delta_mass=0016.9902 Score=787 NCE=25 Lib=Sara_2016	328.139	-0.304749	0.945344	44
971	Glycation product (mz: 350.12, RT: 460s, predicted formula: C13H21N5O4, adduct: [M + K]+) detected in Phenylalanine-Glucose Maillard reaction model system	350.12	unspecified	NA	NA	ARUS_plasma	5755	Glycan 2.alpha.-Mannobiose/1 Mods=0 Delta_mass=m0014.9844 Score=497 NCE=25 Lib=Sara_2016	350.121	-2.85616	0.903369	7
1035	Glycation product (mz: 227.0821, RT: 296s, predicted formula: C13H10N2O2, adduct: [M + H]+) detected in Tryptophan-Glucose Maillard reaction model system	227.082	unspecified	NA	NA	ARUS_plasma	36623	(R,S)-AMPA/1 Mods=0 Delta_mass=0086.0133 Score=500 NCE=20 Lib=Sara_2016	227.079	12.7709	0.831494	7
1096	Glycation product (mz: 285.1235, RT: 213s, predicted formula: C16H16N2O3, adduct: [M + H]+) detected in Tryptophan-Glucose Maillard reaction model system	285.123	unspecified	NA	NA	ARUS_plasma	45015	.beta.-Carboline-1-propionic acid/1 Mods=0 Delta_mass=0044.0261 Score=613 NCE=30 Lib=Sara_2016	285.123	0.701451	0.706566	8
1098	Glycation product (mz: 289.1182, RT: 378s, predicted formula: C15H16N2O4, adduct: [M + H]+) detected in Tryptophan-Glucose Maillard reaction model system	289.118	unspecified	NA	NA	ARUS_plasma	32941	5.alpha.-Pregnane-3.alpha.,11.beta.,17,21-tetraol-20-one/1 Mods=0 Delta_mass=m0060.1189 Score=537 NCE=30 Lib=Sara_2016	289.118	-0.691758	0.915751	9
1165	Modified-Tryptophan (mz: 367.1492, RT: 462s, predicted formula: C17H22N2O7, adduct: [M + H]+) with modification mass 162.052 (predicted modification composition: C6H10O5, putative annotation from Unimod: Hexose, Unimod composition: Hex) detected in Tryptophan-Glucose Maillard reaction model system	367.149	MAA	162.053	C6H10O5	ARUS_plasma	1680	Cluster_001680_SI_000808_NL_001728_HY_000791 NS=39 NR=24 Ch=1	367.15	-2.17895	0.970789	59
1180	Glycation product (mz: 389.1314, RT: 469s, predicted formula: C19H20N2O7, adduct: [M + H]+) detected in Tryptophan-Glucose Maillard reaction model system	389.131	unspecified	NA	NA	ARUS_plasma	45588	Cytochalasin E/1 Mods=0 Delta_mass=m0107.1010 Score=443 NCE=25 Lib=Sara_2016	389.132	-1.54189	0.949536	11
1181	Glycation product (mz: 389.1312, RT: 528s, predicted formula: C19H20N2O7, adduct: [M + H]+) detected in Tryptophan-Glucose Maillard reaction model system	389.131	unspecified	NA	NA	ARUS_plasma	31695	Vitexin/1 Mods=0 Delta_mass=m0065.9628 Score=431 NCE=20 Lib=Sara_2016	389.132	-2.31284	0.891605	6
1749	Glycation product (mz: 234.0885, RT: 129s, predicted formula: C11H11N3O3, adduct: [M + H]+) detected in Histidine-Glucose Maillard reaction model system	234.089	unspecified	NA	NA	ARUS_plasma	26824	Cluster_026824_delta_mass,(Na[I]+H2O)_SI_003494_0001_mz_74.060,149.961_NL_003442_0001_loss_160.025,84.124_HY_002888_0001_ NS=4 NR=4 Ch=1	234.085	14.9518	0.937376	7
2073	Glycation product (mz: 124.0871, RT: 129s, predicted formula: C6H9N3, adduct: [M + H]+) detected in Arginine-Glucose Maillard reaction model system	124.087	unspecified	NA	NA	ARUS_plasma	5968	Diallylcyanamide/1 Mods=0 Delta_mass=0000.9952 Score=707 NCE=30 Lib=Sara_2016	124.087	1.61177	0.753449	6
2331	Modified-Arginine (mz: 247.1411, RT: 629s, predicted formula: C9H18N4O4, adduct: [M + H]+) with modification mass 72.0221 (predicted modification composition: C3H4O2, putative annotation from Unimod: carboxyethyl|Dihydroxy methylglyoxal adduct|methylglyoxal-derived carboxyethyllysine, Unimod composition: H(4) C(3) O(2)|H(4) C(3) O(2)|H(4) C(3) O(2)) detected in Arginine-Glucose Maillard reaction …	247.141	MAA	72.0217	C3H4O2	ARUS_plasma	28673	DL-arginine/1 Mods=0 Delta_mass=0072.0211 Score=765 NCE=50 Lib=Sara_2016	247.14	4.04629	0.920214	17
2332	Modified-Arginine (mz: 247.1405, RT: 496s, predicted formula: C9H18N4O4, adduct: [M + H]+) with modification mass 72.0215 (predicted modification composition: C3H4O2, putative annotation from Unimod: carboxyethyl|Dihydroxy methylglyoxal adduct|methylglyoxal-derived carboxyethyllysine, Unimod composition: H(4) C(3) O(2)|H(4) C(3) O(2)|H(4) C(3) O(2)) detected in Arginine-Glucose Maillard reaction …	247.141	MAA	72.0217	C3H4O2	ARUS_plasma	28673	DL-arginine/1 Mods=0 Delta_mass=0072.0211 Score=765 NCE=50 Lib=Sara_2016	247.14	1.61852	0.848783	10
2477	Glycation product (mz: 290.135, RT: 553s, predicted formula: C11H19N3O6, adduct: [M + H]+) detected in Arginine-Glucose Maillard reaction model system	290.135	unspecified	NA	NA	ARUS_plasma	27868	Sumaresinolic acid/1 Mods=0 Delta_mass=m0183.2278 Score=587 NCE=10 Lib=Sara_2016	290.135	1.034	0.886044	8
2478	Modified-Arginine (mz: 290.1354, RT: 504s, predicted formula: C11H19N3O6, adduct: [M + H]+) with modification mass 115.0164 (predicted modification composition: C5H5N-1O4, putative annotation from Unimod: none, Unimod composition: none) detected in Arginine-Glucose Maillard reaction model system	290.135	MAA	115.016	C5H5N-1O4	ARUS_plasma	27868	Sumaresinolic acid/1 Mods=0 Delta_mass=m0183.2278 Score=587 NCE=10 Lib=Sara_2016	290.135	2.41267	0.72948	8
2513	Modified-Arginine (mz: 301.1509, RT: 534s, predicted formula: C12H20N4O5, adduct: [M + H]+) with modification mass 126.0319 (predicted modification composition: C6H6O3, putative annotation from Unimod: none, Unimod composition: none) detected in Arginine-Glucose Maillard reaction model system	301.151	MAA	126.032	C6H6O3	ARUS_plasma	12805	Cluster_012805_delta_mass,Carboxymethyl_SI_002301_0001_mz_175.087_NL_001743_0001_loss_126.068_HY_002136_0001_ NS=8 NR=4 Ch=1	301.155	-12.9502	0.880282	6
3011	Modified-Lysine (mz: 228.196, RT: 35s, predicted formula: C13H25NO2, adduct: [M + H]+) with modification mass 81.0832 (predicted modification composition: C7H11N-1, putative annotation from Unimod: none, Unimod composition: none) detected in Lysine-Glucose Maillard reaction model system	228.196	MAA	81.0832	C7H11N-1	ARUS_plasma	38566	Betulinic acid/1 Mods=0 Delta_mass=m0211.1613 Score=730 NCE=50 Lib=Sara_2016	228.196	0.87644	0.746493	30
3019	Glycation product (mz: 230.1393, RT: 331s, predicted formula: C11H19NO4, adduct: [M + H]+) detected in Lysine-Glucose Maillard reaction model system	230.139	unspecified	NA	NA	ARUS_plasma	30390	D-Glucosaminic acid/1 Mods=0 Delta_mass=0034.0571 Score=634 NCE=20 Lib=Sara_2016	230.139	2.60712	0.909476	6
3059	Modified-Lysine (mz: 243.1341, RT: 369s, predicted formula: C11H18N2O4, adduct: [M + H]+) with modification mass 96.0213 (predicted modification composition: C5H4O2, putative annotation from Unimod: Intact BS2-G crosslinker|bis[sulfosuccinimidyl] glutarate, Unimod composition: H(4) C(5) O(2)|H(4) C(5) O(2)) detected in Lysine-Glucose Maillard reaction model system	243.134	MAA	96.0216	C5H4O2	ARUS_plasma	13095	Ser-Leu/1 Mods=0 Delta_mass=0024.0001 Score=777 NCE=10 Lib=Sara_2016	243.134	0.411296	0.758526	6
3075	Glycation product (mz: 246.1341, RT: 413s, predicted formula: C11H19NO5, adduct: [M + H]+) detected in Lysine-Glucose Maillard reaction model system	246.134	unspecified	NA	NA	ARUS_plasma	26028	Swainsonine/1 Mods=0 Delta_mass=0072.0212 Score=452 NCE=30 Lib=Sara_2016	246.134	1.62513	0.750643	13
3076	Glycation product (mz: 246.1342, RT: 395s, predicted formula: C11H19NO5, adduct: [M + H]+) detected in Lysine-Glucose Maillard reaction model system	246.134	unspecified	NA	NA	ARUS_plasma	49724	Cluster_049724_delta_mass,2C2H4O NS=2 NR=2 Ch=1	246.134	2.03142	0.933982	9
3078	Glycation product (mz: 246.1338, RT: 200s, predicted formula: C11H19NO5, adduct: [M + H]+) detected in Lysine-Glucose Maillard reaction model system	246.134	unspecified	NA	NA	ARUS_plasma	49724	Cluster_049724_delta_mass,2C2H4O NS=2 NR=2 Ch=1	246.134	0.406283	0.906146	8
3079	Glycation product (mz: 246.1344, RT: 293s, predicted formula: C9H17N4O4, adduct: [M + H]+) detected in Lysine-Glucose Maillard reaction model system	246.134	unspecified	NA	NA	ARUS_plasma	26028	Swainsonine/1 Mods=0 Delta_mass=0072.0212 Score=452 NCE=30 Lib=Sara_2016	246.134	2.84398	0.919171	6
3117	Modified-Lysine (mz: 255.1348, RT: 492s, predicted formula: C12H18N2O4, adduct: [M + H]+) with modification mass 108.022 (predicted modification composition: C6H4O2, putative annotation from Unimod: 2-ammonio-6-[4-(hydroxymethyl)-3-oxidopyridinium-1-yl]- hexanoate, Unimod composition: H(4) C(6) O(2)) detected in Lysine-Glucose Maillard reaction model system	255.135	MAA	108.022	C6H4O2	ARUS_plasma	15868	Oxymatrine/1 Mods=0 Delta_mass=0007.9535 Score=456 NCE=30 Lib=Sara_2016	255.134	3.13561	0.825341	9
3118	Modified-Lysine (mz: 255.1345, RT: 406s, predicted formula: C12H18N2O4, adduct: [M + H]+) with modification mass 108.0217 (predicted modification composition: C6H4O2, putative annotation from Unimod: 2-ammonio-6-[4-(hydroxymethyl)-3-oxidopyridinium-1-yl]- hexanoate, Unimod composition: H(4) C(6) O(2)) detected in Lysine-Glucose Maillard reaction model system	255.135	MAA	108.022	C6H4O2	ARUS_plasma	15868	Oxymatrine/1 Mods=0 Delta_mass=0007.9535 Score=456 NCE=30 Lib=Sara_2016	255.134	1.95975	0.979053	35
3122	Modified-Lysine (mz: 255.1342, RT: 423s, predicted formula: C12H18N2O4, adduct: [M + H]+) with modification mass 108.0214 (predicted modification composition: C6H4O2, putative annotation from Unimod: 2-ammonio-6-[4-(hydroxymethyl)-3-oxidopyridinium-1-yl]- hexanoate, Unimod composition: H(4) C(6) O(2)) detected in Lysine-Glucose Maillard reaction model system	255.134	MAA	108.022	C6H4O2	ARUS_plasma	15868	Oxymatrine/1 Mods=0 Delta_mass=0007.9535 Score=456 NCE=30 Lib=Sara_2016	255.134	0.783902	0.779501	17
3231	Glycation product (mz: 288.2539, RT: 19s, predicted formula: C16H33NO3, adduct: [M + H]+) detected in Lysine-Glucose Maillard reaction model system	288.254	unspecified	NA	NA	ARUS_plasma	26404	N-(Dodecanoyl)-sphing-4-enine/1 Mods=0 Delta_mass=m0176.1930 Score=610 NCE=30 Lib=Sara_2016	288.253	2.42842	0.841846	7
3259	Glycation product (mz: 294.1549, RT: 491s, predicted formula: C12H23NO7, adduct: [M + H]+) detected in Lysine-Glucose Maillard reaction model system	294.155	unspecified	NA	NA	ARUS_plasma	21357	5-trans-Prostaglandin D2/1 Mods=0 Delta_mass=m0041.0669 Score=721 NCE=20 Lib=Sara_2016	294.155	0.339957	0.744492	6
3308	Modified-Lysine (mz: 309.1658, RT: 705s, predicted formula: C12H24N2O7, adduct: [M + H]+) with modification mass 162.053 (predicted modification composition: C6H10O5, putative annotation from Unimod: Hexose, Unimod composition: Hex) detected in Lysine-Glucose Maillard reaction model system	309.166	MAA	162.053	C6H10O5	ARUS_plasma	11121	5-(Galactosylhydroxy)-L-lysine/1 Mods=0 Delta_mass=m0015.9948 Score=660 NCE=25 Lib=Sara_2016	309.166	0.323451	0.879077	48
3312	Modified-Lysine (mz: 310.1762, RT: 585s, predicted formula: C15H23N3O4, adduct: [M + H]+) with modification mass 163.0634 (predicted modification composition: C9H9N1O2, putative annotation from Unimod: none, Unimod composition: none) detected in Lysine-Glucose Maillard reaction model system	310.176	MAA	163.063	C9H9N1O2	ARUS_plasma	15774	3-Indoleacrylic acid/1 Mods=0 Delta_mass=0122.1056 Score=840 NCE=20 Lib=Sara_2016	310.176	0	0.728802	6
3430	Glycation product (mz: 372.2126, RT: 604s, predicted formula: C17H29N3O6, adduct: [M + H]+) detected in Lysine-Glucose Maillard reaction model system	372.213	unspecified	NA	NA	ARUS_plasma	48516	Indirubin-3'-monoxime/1 Mods=0 Delta_mass=0094.1207 Score=536 NCE=25 Lib=Sara_2016	372.213	-1.34332	0.92935	6
3499	Glycation product (mz: 423.197, RT: 760s, predicted formula: C17H30N2O10, adduct: [M + H]+) detected in Lysine-Glucose Maillard reaction model system	423.197	unspecified	NA	NA	ARUS_plasma	28559	(R)-Butaprost, free acid/1 Mods=0 Delta_mass=0045.9286 Score=801 NCE=10 Lib=Sara_2016	423.197	-0.472593	0.727488	6

## Sheet: Table S8
Table S8. Matched spectra in glycation product (GP) library with annotated recurrent unidentified spectra (ARUS) library from human urine.
Scan ID in GP library	Name in GP library	Precursor m/z in GP library	GP type	Modification mass	Predicted modification formula	Library name	ID in ARUS library	Name in ARUS library	Precursor m/z in ARUS library	Relative error (ppm)	Cosine	Number of shared peaks
28	Glycation product (mz: 265.0821, RT: 489s, predicted formula: C12H12N2O5, adduct: [M + H]+) detected in Aspartic acid-Glucose Maillard reaction model system	265.082	unspecified	NA	NA	ARUS_urine	43631	Cluster_043631_delta_mass,(NH3+CO)*_SI_013194_0001_mz_219.077_NL_012980_0001_loss_46.006_HY_012669_0001_ NS=10 NR=10 Ch=1	265.082	-0.754483	0.742595	6
79	Common glycation product (mz: 298.1121, RT: 511s, predicted formula: C9H17N5O5, adduct: [M + Na]+) detected in Glutamic acid-Glucose, Glutamine-Glucose Maillard reaction model systems	298.112	CGP	NA	NA	ARUS_urine	97010	Cluster_097009_delta_mass,C2H4O_SI_005453_0001_mz_136.062,280.105_NL_005197_0001_loss_162.053,18.010_HY_004923_0001_ NS=3 NR=3 Ch=1	298.115	-9.39235	0.933754	6
80	Common glycation product (mz: 298.112, RT: 532s, predicted formula: C9H17N5O5, adduct: [M + Na]+) detected in Glutamic acid-Glucose, Glutamine-Glucose Maillard reaction model systems	298.112	CGP	NA	NA	ARUS_urine	97010	Cluster_097009_delta_mass,C2H4O_SI_005453_0001_mz_136.062,280.105_NL_005197_0001_loss_162.053,18.010_HY_004923_0001_ NS=3 NR=3 Ch=1	298.115	-9.72779	0.934461	6
89	Common glycation product (mz: 314.0849, RT: 510s, predicted formula: C11H17NO8, adduct: [M + Na]+) detected in Glutamic acid-Glucose, Glutamine-Glucose Maillard reaction model systems	314.085	CGP	NA	NA	ARUS_urine	63153	Cluster_063153_delta_mass,Y-side-chain_SI_022219_NL_021826_HY_021525 NS=6 NR=6 Ch=1	314.085	0	0.966905	7
90	Glycation product (mz: 314.0852, RT: 487s, predicted formula: C11H17NO8, adduct: [M + Na]+) detected in Glutamic acid-Glucose Maillard reaction model system	314.085	unspecified	NA	NA	ARUS_urine	59878	Cluster_059878_delta_mass,C2H2O*_SI_010675_0001_mz_296.075_NL_012764_0001_loss_18.011_HY_010300_0001_ NS=6 NR=6 Ch=1	314.085	0.318385	0.981185	6
200	Glycation product (mz: 124.0761, RT: 127s, predicted formula: C7H9NO, adduct: [M + H]+) detected in Proline-Glucose Maillard reaction model system	124.076	unspecified	NA	NA	ARUS_urine	97350	Cluster_097349_delta_mass,(NH3+H2O)_SI_007716_NL_007436_HY_007332 NS=3 NR=3 Ch=1	124.076	2.41788	0.804408	6
214	Glycation product (mz: 175.1238, RT: 33s, predicted formula: C11H14N2, adduct: [M + H]+) detected in Proline-Glucose Maillard reaction model system	175.124	unspecified	NA	NA	ARUS_urine	55937	Cluster_055937_delta_mass,Acetonitrile_SI_001261_0001_mz_148.112,158.097_NL_000949_0001_loss_27.011,17.026_HY_001232_0001_ NS=7 NR=7 Ch=1	175.123	4.56822	0.964227	7
215	Glycation product (mz: 180.1024, RT: 81s, predicted formula: C10H13NO2, adduct: [M + H]+) detected in Proline-Glucose Maillard reaction model system	180.102	unspecified	NA	NA	ARUS_urine	77965	Cluster_077964_alt_charge_SI_015020_0001_mz_135.068 NS=4 NR=4 Ch=2	180.102	2.77621	0.753719	10
229	Modified-Proline (mz: 198.1131, RT: 76s, predicted formula: C10H15NO3, adduct: [M + H]+) with modification mass 82.0425 (predicted modification composition: C5H6O1, putative annotation from Unimod: NHS-Diazirine crosslinker, Unimod composition: H(6) C(5) O) detected in Proline-Glucose Maillard reaction model system	198.113	MAA	82.0425	C5H6O1	ARUS_urine	54006	Cluster_054006_delta_mass,2C2H4O_SI_012672_0001_mz_181.110_NL_008765_0001_loss_17.003_HY_012185_0001_ NS=8 NR=8 Ch=1	198.113	2.52382	0.806371	7
431	Common glycation product (mz: 166.0868, RT: 103s, predicted formula: C9H11NO2, adduct: [M + H]+) detected in Proline-Glucose, Methionine-Glucose Maillard reaction model systems	166.087	CGP	NA	NA	ARUS_urine	179529	Cluster_179527 NS=2 NR=2 Ch=1	166.086	2.40839	0.874124	9
626	Common glycation product (mz: 124.076, RT: 240s, predicted formula: C7H9NO, adduct: [M + H]+) detected in Arginine-Glucose, Lysine-Glucose, Isoleucine-Glucose Maillard reaction model systems	124.076	CGP	NA	NA	ARUS_urine	115962	Cluster_115961_delta_mass,NH3_SI_007716_0001_mz_69.045_NL_007436_0001_loss_55.031_HY_007332_0001_ NS=2 NR=2 Ch=1	124.076	1.61192	0.944992	6
629	Glycation product (mz: 130.0862, RT: 369s, predicted formula: C6H11NO2, adduct: [M + H]+) detected in Isoleucine-Glucose Maillard reaction model system	130.086	unspecified	NA	NA	ARUS_urine	100651	Cluster_100650_SI_023581_NL_023447_HY_022603 NS=2 NR=2 Ch=1	130.085	8.456	0.934701	6
665	Glycation product (mz: 210.113, RT: 303s, predicted formula: C11H15NO3, adduct: [M + H]+) detected in Isoleucine-Glucose Maillard reaction model system	210.113	unspecified	NA	NA	ARUS_urine	83386	Cluster_083385_delta_mass,CH2O2_SI_005247_NL_005235_HY_005505 NS=4 NR=4 Ch=1	210.113	0.95187	0.907409	7
708	Modified-Isoleucine (mz: 294.1547, RT: 457s, predicted formula: C12H23NO7, adduct: [M + H]+) with modification mass 162.0528 (predicted modification composition: C6H10O5, putative annotation from Unimod: Hexose, Unimod composition: Hex) detected in Isoleucine-Glucose Maillard reaction model system	294.155	MAA	162.053	C6H10O5	ARUS_urine	93733	Cluster_093732_delta_mass,3Acetonitrile_SI_009530_0001_mz_230.139,258.134_NL_008508_0001_loss_64.016,36.021_HY_008955_0001_ NS=3 NR=3 Ch=1	294.155	-0.679914	0.949726	34
755	Glycation product (mz: 188.1284, RT: 211s, predicted formula: C9H17NO3, adduct: [M + H]+) detected in Leucine-Glucose Maillard reaction model system	188.128	unspecified	NA	NA	ARUS_urine	14591	trans-4-Hydroxy-L-proline/1 Mods=0 Delta_mass=0056.0628 Score=674 NCE=30 Lib=Sara_2016	188.128	0.531552	0.978084	10
769	Glycation product (mz: 210.1128, RT: 302s, predicted formula: C11H15NO3, adduct: [M + H]+) detected in Leucine-Glucose Maillard reaction model system	210.113	unspecified	NA	NA	ARUS_urine	208509	Cluster_208506_delta_mass,(C2H4O+H2O)_SI_005247_0001_mz_96.045,158.988_NL_005235_0001_loss_114.068,51.124_HY_005505_0001_ NS=2 NR=2 Ch=1	210.113	0	0.939351	6
818	Modified-Leucine (mz: 294.1547, RT: 458s, predicted formula: C12H23NO7, adduct: [M + H]+) with modification mass 162.0528 (predicted modification composition: C6H10O5, putative annotation from Unimod: Hexose, Unimod composition: Hex) detected in Leucine-Glucose Maillard reaction model system	294.155	MAA	162.053	C6H10O5	ARUS_urine	93733	Cluster_093732_delta_mass,3Acetonitrile_SI_009530_0001_mz_230.139,258.134_NL_008508_0001_loss_64.016,36.021_HY_008955_0001_ NS=3 NR=3 Ch=1	294.155	-0.679914	0.963162	42
858	Glycation product (mz: 182.0822, RT: 440s, predicted formula: C9H11NO3, adduct: [M + H]+) detected in Phenylalanine-Glucose Maillard reaction model system	182.082	unspecified	NA	NA	ARUS_urine	213421	Cluster_213418_delta_mass,Na[I]_SI_008498_0001_mz_136.076_NL_008145_0001_loss_46.003_HY_008129_0001_ NS=2 NR=2 Ch=1	182.079	18.124	0.79782	6
895	Glycation product (mz: 244.0979, RT: 303s, predicted formula: C14H13NO3, adduct: [M + H]+) detected in Phenylalanine-Glucose Maillard reaction model system	244.098	unspecified	NA	NA	ARUS_urine	78228	Cluster_078227_SI_011202_0001_mz_131.049_NL_008664_0001_loss_113.048_HY_010803_0001_ NS=4 NR=4 Ch=1	244.097	2.04836	0.812471	8
963	Modified-Phenylalanine (mz: 328.139, RT: 459s, predicted formula: C15H21NO7, adduct: [M + H]+) with modification mass 162.0527 (predicted modification composition: C6H10O5, putative annotation from Unimod: Hexose, Unimod composition: Hex) detected in Phenylalanine-Glucose Maillard reaction model system	328.139	MAA	162.053	C6H10O5	ARUS_urine	194857	Cluster_194855_delta_mass,176P0325_SI_016932_NL_016701_HY_016297 NS=2 NR=2 Ch=1	328.139	-0.304749	0.9294	57
971	Glycation product (mz: 350.12, RT: 460s, predicted formula: C13H21N5O4, adduct: [M + K]+) detected in Phenylalanine-Glucose Maillard reaction model system	350.12	unspecified	NA	NA	ARUS_urine	7458	Aloesin/1 Mods=0 Delta_mass=m0045.0103 Score=659 NCE=20 Lib=Sara_2016	350.123	-9.71086	0.717379	6
1032	Glycation product (mz: 217.0981, RT: 393s, predicted formula: C12H12N2O2, adduct: [M + H]+) detected in Tryptophan-Glucose Maillard reaction model system	217.098	unspecified	NA	NA	ARUS_urine	93683	Cluster_093682_SI_000764_0003_mz_144.080_NL_000423_0002_loss_73.016_HY_000779_0003_ NS=3 NR=3 Ch=1	217.095	12.8976	0.994023	7
1044	Modified-Tryptophan (mz: 247.1083, RT: 406s, predicted formula: C13H14N2O3, adduct: [M + H]+) with modification mass 42.0111 (predicted modification composition: C2H2O1, putative annotation from Unimod: Acetylation, Unimod composition: H(2) C(2) O) detected in Tryptophan-Glucose Maillard reaction model system	247.108	MAA	42.0109	C2H2O1	ARUS_urine	94418	Cluster_094417_delta_mass,Acetonitrile_SI_009743_0001_mz_156.081,182.995_NL_008441_HY_006533 NS=3 NR=3 Ch=1	247.108	2.42809	0.898253	20
1063	Glycation product (mz: 265.0972, RT: 292s, predicted formula: C16H12N2O2, adduct: [M + H]+) detected in Tryptophan-Glucose Maillard reaction model system	265.097	unspecified	NA	NA	ARUS_urine	53523	Cluster_053523_delta_mass,H_SI_003230_NL_003075_HY_004214 NS=8 NR=8 Ch=1	265.098	-1.13166	0.982602	6
1111	Glycation product (mz: 301.1185, RT: 286s, predicted formula: C16H16N2O4, adduct: [M + H]+) detected in Tryptophan-Glucose Maillard reaction model system	301.118	unspecified	NA	NA	ARUS_urine	61581	Cluster_061581_delta_mass,CH2O2_SI_001122_0001_mz_255.113,283.108_NL_000062_0005_loss_46.006,18.011_HY_001128_0001_ NS=6 NR=6 Ch=1	301.118	0	0.816618	6
1153	Modified-Tryptophan (mz: 331.1285, RT: 314s, predicted formula: C17H18N2O5, adduct: [M + H]+) with modification mass 126.0313 (predicted modification composition: C6H6O3, putative annotation from Unimod: none, Unimod composition: none) detected in Tryptophan-Glucose Maillard reaction model system	331.128	MAA	126.032	C6H6O3	ARUS_urine	152740	Cluster_152738_delta_mass,CH3OH NS=2 NR=2 Ch=1	331.133	-14.7977	0.786083	9
1154	Glycation product (mz: 331.1289, RT: 360s, predicted formula: C17H18N2O5, adduct: [M + H]+) detected in Tryptophan-Glucose Maillard reaction model system	331.129	unspecified	NA	NA	ARUS_urine	152740	Cluster_152738_delta_mass,CH3OH NS=2 NR=2 Ch=1	331.133	-13.5897	0.737207	19
1165	Modified-Tryptophan (mz: 367.1492, RT: 462s, predicted formula: C17H22N2O7, adduct: [M + H]+) with modification mass 162.052 (predicted modification composition: C6H10O5, putative annotation from Unimod: Hexose, Unimod composition: Hex) detected in Tryptophan-Glucose Maillard reaction model system	367.149	MAA	162.053	C6H10O5	ARUS_urine	153689	Cluster_153687_delta_mass,CO_SI_024904_NL_024795_HY_023908 NS=2 NR=2 Ch=1	367.151	-4.63025	0.895839	33
1180	Glycation product (mz: 389.1314, RT: 469s, predicted formula: C19H20N2O7, adduct: [M + H]+) detected in Tryptophan-Glucose Maillard reaction model system	389.131	unspecified	NA	NA	ARUS_urine	2254	Cluster_002254_delta_mass,(Ca[II]+2H2O)*_SI_005063_0001_mz_173.042,316.116_NL_004410_0001_loss_216.090,73.016_HY_004872_0001_ NS=132 NR=126 Ch=1	389.132	-2.31284	0.85872	7
1181	Glycation product (mz: 389.1312, RT: 528s, predicted formula: C19H20N2O7, adduct: [M + H]+) detected in Tryptophan-Glucose Maillard reaction model system	389.131	unspecified	NA	NA	ARUS_urine	2254	Cluster_002254_delta_mass,(Ca[II]+2H2O)*_SI_005063_0001_mz_173.042,316.116_NL_004410_0001_loss_216.090,73.016_HY_004872_0001_ NS=132 NR=126 Ch=1	389.132	-2.8268	0.884999	7
1280	Glycation product (mz: 314.0844, RT: 530s, predicted formula: C13H15NO8, adduct: [M + H]+) detected in Glutamine-Glucose Maillard reaction model system	314.084	unspecified	NA	NA	ARUS_urine	59878	Cluster_059878_delta_mass,C2H2O*_SI_010675_0001_mz_296.075_NL_012764_0001_loss_18.011_HY_010300_0001_ NS=6 NR=6 Ch=1	314.085	-2.2287	0.965514	6
1340	Glycation product (mz: 215.1032, RT: 276s, predicted formula: C9H14N2O4, adduct: [M + H]+) detected in Asparagine-Glucose Maillard reaction model system	215.103	unspecified	NA	NA	ARUS_urine	178236	Cluster_178234_delta_mass,(C2H4O+H2O)_SI_015084_0001_mz_137.071,179.082,197.092_NL_012989_0001_loss_78.031,36.021,18.010_HY_014462_0001_ NS=2 NR=2 Ch=1	215.102	3.25426	0.728924	14
1454	Common glycation product (mz: 210.0764, RT: 44s, predicted formula: C10H11NO4, adduct: [M + H]+) detected in Isoleucine-Glucose, Alanine-Glucose, Valine-Glucose, Leucine-Glucose, Phenylalanine-Glucose, Serine-Glucose, Threonine-Glucose Maillard reaction model systems	210.076	CGP	NA	NA	ARUS_urine	46446	Cluster_046446_delta_mass,(C2H4O+H2O)*_SI_001499_0001_mz_192.066_NL_001037_0001_loss_18.010_HY_001324_0001_ NS=10 NR=10 Ch=1	210.076	1.90407	0.766481	6
1455	Glycation product (mz: 210.0765, RT: 310s, predicted formula: C10H11NO4, adduct: [M + H]+) detected in Threonine-Glucose Maillard reaction model system	210.077	unspecified	NA	NA	ARUS_urine	70331	Cluster_070330_delta_mass,C2H2O_SI_001499_0001_mz_192.066_NL_001037_0001_loss_18.011_HY_001324_0001_ NS=5 NR=5 Ch=1	210.076	0.476017	0.807436	6
1584	Common glycation product (mz: 124.0759, RT: 267s, predicted formula: C7H9NO, adduct: [M + H]+) detected in Arginine-Glucose, Lysine-Glucose, Histidine-Glucose Maillard reaction model systems	124.076	CGP	NA	NA	ARUS_urine	115962	Cluster_115961_delta_mass,NH3_SI_007716_0001_mz_69.045_NL_007436_0001_loss_55.031_HY_007332_0001_ NS=2 NR=2 Ch=1	124.076	0.805959	0.929614	6
1650	Glycation product (mz: 183.0771, RT: 219s, predicted formula: C8H10N2O3, adduct: [M + H]+) detected in Histidine-Glucose Maillard reaction model system	183.077	unspecified	NA	NA	ARUS_urine	68554	Cluster_068553_delta_mass,Carboxymethyl_SI_001131_0001_mz_137.071,139.087_NL_000883_0001_loss_46.005,43.990_HY_001194_0001_ NS=6 NR=6 Ch=1	183.077	2.7311	0.774195	7
1651	Glycation product (mz: 183.0772, RT: 205s, predicted formula: C8H10N2O3, adduct: [M + H]+) detected in Histidine-Glucose Maillard reaction model system	183.077	unspecified	NA	NA	ARUS_urine	68554	Cluster_068553_delta_mass,Carboxymethyl_SI_001131_0001_mz_137.071,139.087_NL_000883_0001_loss_46.005,43.990_HY_001194_0001_ NS=6 NR=6 Ch=1	183.077	3.27732	0.772216	6
1673	Modified-Histidine (mz: 198.088, RT: 497s, predicted formula: C8H11N3O3, adduct: [M + H]+) with modification mass 42.0112 (predicted modification composition: C2H2O1, putative annotation from Unimod: Acetylation, Unimod composition: H(2) C(2) O) detected in Histidine-Glucose Maillard reaction model system	198.088	MAA	42.0109	C2H2O1	ARUS_urine	37041	L-Carnosine/1 Mods=0 Delta_mass=m0011.9997 Score=915 NCE=25 Lib=Sara_2016	198.088	2.01931	0.985593	7
1677	Glycation product (mz: 199.1082, RT: 86s, predicted formula: C9H14N2O3, adduct: [M + H]+) detected in Histidine-Glucose Maillard reaction model system	199.108	unspecified	NA	NA	ARUS_urine	12923	D-(+)-Arabitol/1 Mods=0 Delta_mass=0064.0427 Score=814 NCE=30 Lib=Sara_2016	199.108	1.50672	0.96888	14
1705	Glycation product (mz: 212.1032, RT: 617s, predicted formula: C9H13N3O3, adduct: [M + H]+) detected in Histidine-Glucose Maillard reaction model system	212.103	unspecified	NA	NA	ARUS_urine	35087	Xanthurenic acid/1 Mods=0 Delta_mass=0006.0585 Score=766 NCE=40 Lib=Sara_2016	212.103	-0.471468	0.82504	8
1749	Glycation product (mz: 234.0885, RT: 129s, predicted formula: C11H11N3O3, adduct: [M + H]+) detected in Histidine-Glucose Maillard reaction model system	234.089	unspecified	NA	NA	ARUS_urine	44266	Cluster_044266_SI_008976_NL_006744_HY_006566 NS=10 NR=10 Ch=1	234.088	4.27191	0.941332	7
1836	Glycation product (mz: 273.1086, RT: 501s, predicted formula: C11H16N2O6, adduct: [M + H]+) detected in Histidine-Glucose Maillard reaction model system	273.109	unspecified	NA	NA	ARUS_urine	21628	DL-5-Hydroxylysine/1 Mods=0 Delta_mass=0110.0007 Score=580 NCE=15 Lib=Sara_2016	273.108	0.73231	0.889797	6
1871	Glycation product (mz: 289.1394, RT: 393s, predicted formula: C12H20N2O6, adduct: [M + H]+) detected in Histidine-Glucose Maillard reaction model system	289.139	unspecified	NA	NA	ARUS_urine	77346	Cluster_077345_delta_mass,2C2H4O_SI_014999_0001_mz_271.129_NL_012860_0001_loss_18.010_HY_014382_0001_ NS=4 NR=4 Ch=1	289.14	-1.03756	0.8424	8
2064	Common glycation product (mz: 110.0594, RT: 267s, predicted formula: C6H7NO, adduct: [M + H]+) detected in Arginine-Glucose, Lysine-Glucose, Histidine-Glucose, Isoleucine-Glucose, Cysteine-Glucose, Aspartic acid-Glucose, Valine-Glucose, Methionine-Glucose, Leucine-Glucose, Phenylalanine-Glucose, Serine-Glucose, Threonine-Glucose, Tryptophan-Glucose Maillard reaction model systems	110.059	CGP	NA	NA	ARUS_urine	127078	Cluster_127077_SI_024720_NL_000467_HY_000615 NS=2 NR=2 Ch=1	110.06	-7.26875	0.781353	11
2156	Common glycation product (mz: 185.0927, RT: 99s, predicted formula: C8H12N2O3, adduct: [M + H]+) detected in Arginine-Glucose, Lysine-Glucose, Histidine-Glucose, Alanine-Glucose, Methionine-Glucose, Leucine-Glucose, Asparagine-Glucose, Glutamine-Glucose Maillard reaction model systems	185.093	CGP	NA	NA	ARUS_urine	12175	D-(+)-Arabitol/1 Mods=0 Delta_mass=0050.0271 Score=814 NCE=30 Lib=Sara_2016	185.092	2.16108	0.935574	26
2188	Glycation product (mz: 199.1077, RT: 84s, predicted formula: C9H14N2O3, adduct: [M + H]+) detected in Arginine-Glucose Maillard reaction model system	199.108	unspecified	NA	NA	ARUS_urine	12923	D-(+)-Arabitol/1 Mods=0 Delta_mass=0064.0427 Score=814 NCE=30 Lib=Sara_2016	199.108	-1.00448	0.978162	20
2193	Glycation product (mz: 200.1037, RT: 382s, predicted formula: C8H13N3O3, adduct: [M + H]+) detected in Arginine-Glucose Maillard reaction model system	200.104	unspecified	NA	NA	ARUS_urine	37057	N-Carboxyethyl-.gamma.-aminobutyric acid/1 Mods=0 Delta_mass=0084.0325 Score=514 NCE=30 Lib=Sara_2016	200.103	2.99845	0.863633	16
2217	Glycation product (mz: 212.1035, RT: 474s, predicted formula: C9H13N3O3, adduct: [M + H]+) detected in Arginine-Glucose Maillard reaction model system	212.103	unspecified	NA	NA	ARUS_urine	193839	Cluster_193837_delta_mass,(C2H4O+H2O)_SI_000056_0002_mz_194.093_NL_000065_0003_loss_18.010_HY_000063_0003_ NS=2 NR=2 Ch=1	212.103	0.942937	0.881615	9
2218	Glycation product (mz: 212.1035, RT: 389s, predicted formula: C9H13N3O3, adduct: [M + H]+) detected in Arginine-Glucose Maillard reaction model system	212.103	unspecified	NA	NA	ARUS_urine	77519	Cluster_077518_delta_mass,2Acetonitrile_SI_000358_0001_mz_194.093_NL_000022_0001_loss_18.011_HY_000020_0001_ NS=4 NR=4 Ch=1	212.104	-0.471468	0.708422	7
2219	Glycation product (mz: 212.1036, RT: 327s, predicted formula: C9H13N3O3, adduct: [M + H]+) detected in Arginine-Glucose Maillard reaction model system	212.104	unspecified	NA	NA	ARUS_urine	35087	Xanthurenic acid/1 Mods=0 Delta_mass=0006.0585 Score=766 NCE=40 Lib=Sara_2016	212.103	1.41441	0.958829	8
2221	Glycation product (mz: 212.1038, RT: 433s, predicted formula: C9H13N3O3, adduct: [M + H]+) detected in Arginine-Glucose Maillard reaction model system	212.104	unspecified	NA	NA	ARUS_urine	35087	Xanthurenic acid/1 Mods=0 Delta_mass=0006.0585 Score=766 NCE=40 Lib=Sara_2016	212.103	2.35734	0.767815	6
2226	Glycation product (mz: 213.1238, RT: 67s, predicted formula: C10H16N2O3, adduct: [M + H]+) detected in Arginine-Glucose Maillard reaction model system	213.124	unspecified	NA	NA	ARUS_urine	99428	Cluster_099427_delta_mass,4CH2_SI_006893_0001_mz_149.108_NL_000862_0002_loss_64.016_HY_006507_0001_ NS=3 NR=3 Ch=1	213.124	0.469211	0.844232	6
2232	Common glycation product (mz: 215.1036, RT: 157s, predicted formula: C9H14N2O4, adduct: [M + H]+) detected in Arginine-Glucose, Lysine-Glucose, Glutamine-Glucose Maillard reaction model systems	215.104	CGP	NA	NA	ARUS_urine	178236	Cluster_178234_delta_mass,(C2H4O+H2O)_SI_015084_0001_mz_137.071,179.082,197.092_NL_012989_0001_loss_78.031,36.021,18.010_HY_014462_0001_ NS=2 NR=2 Ch=1	215.102	5.11384	0.76195	21
2242	Modified-Arginine (mz: 217.13, RT: 499s, predicted formula: C8H16N4O3, adduct: [M + H]+) with modification mass 42.011 (predicted modification composition: C2H2O1, putative annotation from Unimod: Acetylation, Unimod composition: H(2) C(2) O) detected in Arginine-Glucose Maillard reaction model system	217.13	MAA	42.0109	C2H2O1	ARUS_urine	48314	Cluster_048314_delta_mass,C2H2O NS=9 NR=8 Ch=1	217.13	2.30277	0.924911	29
2244	Glycation product (mz: 218.1142, RT: 474s, predicted formula: C8H15N3O4, adduct: [M + H]+) detected in Arginine-Glucose Maillard reaction model system	218.114	unspecified	NA	NA	ARUS_urine	150210	Cluster_150208_delta_mass,CO2 NS=2 NR=2 Ch=1	218.114	1.37543	0.740928	14
2264	Glycation product (mz: 225.1347, RT: 393s, predicted formula: C10H16N4O2, adduct: [M + H]+) detected in Arginine-Glucose Maillard reaction model system	225.135	unspecified	NA	NA	ARUS_urine	197173	Cluster_197170_delta_mass,CO2 NS=2 NR=2 Ch=1	225.135	-1.77671	0.904716	6
2272	Glycation product (mz: 229.1181, RT: 140s, predicted formula: C10H16N2O4, adduct: [M + H]+) detected in Arginine-Glucose Maillard reaction model system	229.118	unspecified	NA	NA	ARUS_urine	150423	Cluster_150421_delta_mass,CH3OH_SI_025070_NL_024971_HY_024084 NS=2 NR=2 Ch=1	229.119	-3.05518	0.839976	17
2274	Modified-Arginine (mz: 229.1302, RT: 577s, predicted formula: C9H16N4O3, adduct: [M + H]+) with modification mass 54.0112 (predicted modification composition: C3H2O1, putative annotation from Unimod: MDA adduct +54|Methylglyoxal-derived hydroimidazolone|Alkene fragment of DSSO crosslinker, Unimod composition: H(2) C(3) O|H(2) C(3) O|H(2) C(3) O) detected in Arginine-Glucose Maillard reaction mode…	229.13	MAA	54.0112	C3H2O1	ARUS_urine	30868	NG-Amino-L-arginine/1 Mods=0 Delta_mass=0038.9998 Score=860 NCE=40 Lib=Sara_2016	229.13	2.18217	0.992552	10
2276	Modified-Arginine (mz: 230.1142, RT: 494s, predicted formula: C9H15N3O4, adduct: [M + H]+) with modification mass 54.9952 (predicted modification composition: C3H1N-1O2, putative annotation from Unimod: none, Unimod composition: none) detected in Arginine-Glucose Maillard reaction model system	230.114	MAA	54.9952	C3H1N-1O2	ARUS_urine	58368	Cluster_058368_delta_mass,CONH_SI_019078_NL_020115_HY_018157 NS=7 NR=7 Ch=1	230.114	2.17284	0.957174	25
2277	Glycation product (mz: 230.114, RT: 450s, predicted formula: C9H15N3O4, adduct: [M + H]+) detected in Arginine-Glucose Maillard reaction model system	230.114	unspecified	NA	NA	ARUS_urine	58369	Cluster_058369_delta_mass,CONH_SI_014062_NL_011196_HY_013504 NS=7 NR=7 Ch=1	230.114	0.869135	0.758228	12
2301	Glycation product (mz: 241.13, RT: 596s, predicted formula: C10H16N4O3, adduct: [M + H]+) detected in Arginine-Glucose Maillard reaction model system	241.13	unspecified	NA	NA	ARUS_urine	75326	Cluster_075325_delta_mass,4CH2_SI_014707_0001_mz_70.065,126.066_NL_012341_0001_loss_171.064,115.063_HY_014102_0001_ NS=4 NR=4 Ch=1	241.13	1.24414	0.950762	7
2302	Modified-Arginine (mz: 241.1303, RT: 488s, predicted formula: C10H16N4O3, adduct: [M + H]+) with modification mass 66.0113 (predicted modification composition: C4H2O1, putative annotation from Unimod: Chemical modification of the iodinated sites of thyroglobulin by Suzuki reaction, Unimod composition: H(2) C(4) O) detected in Arginine-Glucose Maillard reaction model system	241.13	MAA	66.0111	C4H2O1	ARUS_urine	101204	Cluster_101203_delta_mass,C2H4O2_SI_004742_0001_mz_178.098,223.119_NL_003326_0001_loss_63.032,18.011_HY_003833_0001_ NS=2 NR=2 Ch=1	241.13	0.829428	0.718023	6
2304	Glycation product (mz: 241.1301, RT: 513s, predicted formula: C10H16N4O3, adduct: [M + H]+) detected in Arginine-Glucose Maillard reaction model system	241.13	unspecified	NA	NA	ARUS_urine	60086	Cluster_060086_delta_mass,Guanidine_SI_004742_0001_mz_178.098,223.119_NL_003326_0001_loss_63.032,18.011_HY_003833_0001_ NS=6 NR=6 Ch=1	241.13	2.07357	0.945884	6
2313	Glycation product (mz: 242.1141, RT: 446s, predicted formula: C10H15N3O4, adduct: [M + H]+) detected in Arginine-Glucose Maillard reaction model system	242.114	unspecified	NA	NA	ARUS_urine	44613	Cluster_044613_delta_mass,Carboxymethyl*_SI_002739_0001_mz_224.103_NL_002043_0001_loss_18.011_HY_002646_0001_ NS=10 NR=8 Ch=1	242.114	0	0.850916	6
2321	Modified-Arginine (mz: 243.1457, RT: 531s, predicted formula: C10H18N4O3, adduct: [M + H]+) with modification mass 68.0267 (predicted modification composition: C4H4O1, putative annotation from Unimod: Crotonylation, Unimod composition: H(4) C(4) O) detected in Arginine-Glucose Maillard reaction model system	243.146	MAA	68.0266	C4H4O1	ARUS_urine	75970	Cluster_075969_delta_mass,(C2H4O+H2O)_SI_006407_0001_mz_70.065,128.082_NL_004743_0001_loss_173.080,115.063_HY_006096_0001_ NS=4 NR=4 Ch=1	243.146	0	0.918364	13
2323	Glycation product (mz: 244.1298, RT: 414s, predicted formula: C10H17N3O4, adduct: [M + H]+) detected in Arginine-Glucose Maillard reaction model system	244.13	unspecified	NA	NA	ARUS_urine	39888	Cluster_039888_delta_mass,C2H4O2_SI_004947_0002_mz_226.119_NL_005722_0002_loss_18.011_HY_005491_0002_ NS=12 NR=12 Ch=1	244.13	1.22886	0.724359	7
2344	Modified-Arginine (mz: 253.1301, RT: 412s, predicted formula: C11H16N4O3, adduct: [M + H]+) with modification mass 78.0111 (predicted modification composition: C5H2O1, putative annotation from Unimod: none, Unimod composition: none) detected in Arginine-Glucose Maillard reaction model system	253.13	MAA	78.0111	C5H2O1	ARUS_urine	86687	Cluster_086686_delta_mass,Carboxymethyl_SI_006960_0001_mz_166.086_NL_008421_0001_loss_87.043_HY_006622_0001_ NS=4 NR=4 Ch=1	253.13	1.97527	0.951044	42
2374	Modified-Arginine (mz: 259.1406, RT: 620s, predicted formula: C10H18N4O4, adduct: [M + H]+) with modification mass 84.0216 (predicted modification composition: C4H4O2, putative annotation from Unimod: none, Unimod composition: none) detected in Arginine-Glucose Maillard reaction model system	259.141	MAA	84.0217	C4H4O2	ARUS_urine	86493	Cluster_086492_delta_mass,(NH3+CO)_SI_007762_NL_008270_HY_007441 NS=4 NR=4 Ch=1	259.141	-0.385891	0.94531	20
2411	Modified-Arginine (mz: 271.1405, RT: 458s, predicted formula: C11H18N4O4, adduct: [M + H]+) with modification mass 96.0215 (predicted modification composition: C5H4O2, putative annotation from Unimod: Intact BS2-G crosslinker|bis[sulfosuccinimidyl] glutarate, Unimod composition: H(4) C(5) O(2)|H(4) C(5) O(2)) detected in Arginine-Glucose Maillard reaction model system	271.14	MAA	96.0216	C5H4O2	ARUS_urine	12719	N-.alpha.-Acetyl-L-ornithine/1 Mods=0 Delta_mass=0096.0327 Score=655 NCE=30 Lib=Sara_2016	271.14	0.368813	0.859718	10
2420	Glycation product (mz: 272.1247, RT: 454s, predicted formula: C11H17N3O5, adduct: [M + H]+) detected in Arginine-Glucose Maillard reaction model system	272.125	unspecified	NA	NA	ARUS_urine	102826	Cluster_102825_delta_mass,CH2O2_SI_005788_0001_mz_226.119,254.114_HY_005656_0001_ NS=2 NR=2 Ch=1	272.125	0.734958	0.835619	6
2421	Glycation product (mz: 272.1244, RT: 223s, predicted formula: C11H17N3O5, adduct: [M + H]+) detected in Arginine-Glucose Maillard reaction model system	272.124	unspecified	NA	NA	ARUS_urine	215345	Cluster_215342_delta_mass,CH2O2_SI_003486_0001_mz_184.108,226.119_NL_002590_0001_loss_88.016,46.006_HY_003013_0001_ NS=2 NR=2 Ch=1	272.124	0.367479	0.987288	8
2427	Modified-Arginine (mz: 273.1562, RT: 595s, predicted formula: C11H20N4O4, adduct: [M + H]+) with modification mass 98.0372 (predicted modification composition: C5H6O2, putative annotation from Unimod: none, Unimod composition: none) detected in Arginine-Glucose Maillard reaction model system	273.156	MAA	98.0373	C5H6O2	ARUS_urine	76661	Cluster_076660_delta_mass,Tris_SI_008971_0001_mz_158.093_NL_006558_0001_loss_115.063_HY_008656_0001_ NS=4 NR=4 Ch=1	273.156	-0.366091	0.767074	14
2445	Modified-Arginine (mz: 283.1405, RT: 451s, predicted formula: C12H18N4O4, adduct: [M + H]+) with modification mass 108.0215 (predicted modification composition: C6H4O2, putative annotation from Unimod: 2-ammonio-6-[4-(hydroxymethyl)-3-oxidopyridinium-1-yl]- hexanoate, Unimod composition: H(4) C(6) O(2)) detected in Arginine-Glucose Maillard reaction model system	283.14	MAA	108.022	C6H4O2	ARUS_urine	98992	Cluster_098991_delta_mass,2Acetonitrile_SI_010070_0001_mz_70.065_NL_013644_0001_loss_213.075_HY_009776_0001_ NS=3 NR=3 Ch=1	283.14	1.76591	0.818342	21
2446	Modified-Arginine (mz: 283.1403, RT: 452s, predicted formula: C12H18N4O4, adduct: [M + H]+) with modification mass 108.0213 (predicted modification composition: C6H4O2, putative annotation from Unimod: 2-ammonio-6-[4-(hydroxymethyl)-3-oxidopyridinium-1-yl]- hexanoate, Unimod composition: H(4) C(6) O(2)) detected in Arginine-Glucose Maillard reaction model system	283.14	MAA	108.022	C6H4O2	ARUS_urine	98992	Cluster_098991_delta_mass,2Acetonitrile_SI_010070_0001_mz_70.065_NL_013644_0001_loss_213.075_HY_009776_0001_ NS=3 NR=3 Ch=1	283.14	1.05955	0.850678	22
2465	Glycation product (mz: 288.1193, RT: 544s, predicted formula: C11H17N3O6, adduct: [M + H]+) detected in Arginine-Glucose Maillard reaction model system	288.119	unspecified	NA	NA	ARUS_urine	200746	Cluster_200743_delta_mass,H2O_SI_008418_0001_mz_270.111_NL_008615_0001_loss_18.010_HY_008256_0001_ NS=2 NR=2 Ch=1	288.121	-5.55322	0.958041	6
2466	Glycation product (mz: 288.12, RT: 562s, predicted formula: C11H17N3O6, adduct: [M + H]+) detected in Arginine-Glucose Maillard reaction model system	288.12	unspecified	NA	NA	ARUS_urine	200747	Cluster_200744_delta_mass,2C2H4O_SI_008418_0001_mz_270.110_NL_008615_0001_loss_18.011_HY_008256_0001_ NS=2 NR=2 Ch=1	288.121	-2.77661	0.70373	6
2467	Glycation product (mz: 288.1204, RT: 521s, predicted formula: C11H17N3O6, adduct: [M + H]+) detected in Arginine-Glucose Maillard reaction model system	288.12	unspecified	NA	NA	ARUS_urine	200746	Cluster_200743_delta_mass,H2O_SI_008418_0001_mz_270.111_NL_008615_0001_loss_18.010_HY_008256_0001_ NS=2 NR=2 Ch=1	288.121	-1.73538	0.940754	6
2477	Glycation product (mz: 290.135, RT: 553s, predicted formula: C11H19N3O6, adduct: [M + H]+) detected in Arginine-Glucose Maillard reaction model system	290.135	unspecified	NA	NA	ARUS_urine	6510	Sumaresinolic acid/1 Mods=0 Delta_mass=m0183.2276 Score=778 NCE=10 Lib=Sara_2016	290.135	0.344667	0.86823	6
2478	Modified-Arginine (mz: 290.1354, RT: 504s, predicted formula: C11H19N3O6, adduct: [M + H]+) with modification mass 115.0164 (predicted modification composition: C5H5N-1O4, putative annotation from Unimod: none, Unimod composition: none) detected in Arginine-Glucose Maillard reaction model system	290.135	MAA	115.016	C5H5N-1O4	ARUS_urine	6510	Sumaresinolic acid/1 Mods=0 Delta_mass=m0183.2276 Score=778 NCE=10 Lib=Sara_2016	290.135	1.72334	0.724172	6
2510	Modified-Arginine (mz: 301.151, RT: 522s, predicted formula: C12H20N4O5, adduct: [M + H]+) with modification mass 126.032 (predicted modification composition: C6H6O3, putative annotation from Unimod: none, Unimod composition: none) detected in Arginine-Glucose Maillard reaction model system	301.151	MAA	126.032	C6H6O3	ARUS_urine	116655	Cluster_116654_delta_mass,Tris NS=2 NR=2 Ch=1	301.151	-0.996177	0.947498	6
2511	Modified-Arginine (mz: 301.1509, RT: 548s, predicted formula: C12H20N4O5, adduct: [M + H]+) with modification mass 126.0319 (predicted modification composition: C6H6O3, putative annotation from Unimod: none, Unimod composition: none) detected in Arginine-Glucose Maillard reaction model system	301.151	MAA	126.032	C6H6O3	ARUS_urine	194210	Cluster_194208_delta_mass,Guanidine_SI_012774_0001_mz_186.088_NL_009024_0001_loss_115.064_HY_012282_0001_ NS=2 NR=2 Ch=1	301.151	-1.32824	0.726322	21
2512	Modified-Arginine (mz: 301.1503, RT: 662s, predicted formula: C12H20N4O5, adduct: [M + H]+) with modification mass 126.0313 (predicted modification composition: C6H6O3, putative annotation from Unimod: none, Unimod composition: none) detected in Arginine-Glucose Maillard reaction model system	301.15	MAA	126.032	C6H6O3	ARUS_urine	194210	Cluster_194208_delta_mass,Guanidine_SI_012774_0001_mz_186.088_NL_009024_0001_loss_115.064_HY_012282_0001_ NS=2 NR=2 Ch=1	301.151	-3.32059	0.860012	18
2513	Modified-Arginine (mz: 301.1509, RT: 534s, predicted formula: C12H20N4O5, adduct: [M + H]+) with modification mass 126.0319 (predicted modification composition: C6H6O3, putative annotation from Unimod: none, Unimod composition: none) detected in Arginine-Glucose Maillard reaction model system	301.151	MAA	126.032	C6H6O3	ARUS_urine	75296	Cluster_075295_delta_mass,CH2O2_SI_007875_NL_008251_HY_007541 NS=4 NR=4 Ch=1	301.151	-1.32824	0.943271	10
2514	Modified-Arginine (mz: 301.1509, RT: 617s, predicted formula: C12H20N4O5, adduct: [M + H]+) with modification mass 126.0319 (predicted modification composition: C6H6O3, putative annotation from Unimod: none, Unimod composition: none) detected in Arginine-Glucose Maillard reaction model system	301.151	MAA	126.032	C6H6O3	ARUS_urine	194210	Cluster_194208_delta_mass,Guanidine_SI_012774_0001_mz_186.088_NL_009024_0001_loss_115.064_HY_012282_0001_ NS=2 NR=2 Ch=1	301.151	-1.32824	0.892592	24
2515	Modified-Arginine (mz: 301.1509, RT: 593s, predicted formula: C12H20N4O5, adduct: [M + H]+) with modification mass 126.0319 (predicted modification composition: C6H6O3, putative annotation from Unimod: none, Unimod composition: none) detected in Arginine-Glucose Maillard reaction model system	301.151	MAA	126.032	C6H6O3	ARUS_urine	194210	Cluster_194208_delta_mass,Guanidine_SI_012774_0001_mz_186.088_NL_009024_0001_loss_115.064_HY_012282_0001_ NS=2 NR=2 Ch=1	301.151	-1.32824	0.799718	15
2567	Modified-Arginine (mz: 319.1612, RT: 702s, predicted formula: C12H22N4O6, adduct: [M + H]+) with modification mass 144.0422 (predicted modification composition: C6H8O4, putative annotation from Unimod: Condensation product of 3-deoxyglucosone|S-(2-dimethylsuccinyl) cysteine, Unimod composition: H(8) C(6) O(4)|H(8) C(6) O(4)) detected in Arginine-Glucose Maillard reaction model system	319.161	MAA	144.042	C6H8O4	ARUS_urine	190380	Cluster_190378 NS=2 NR=2 Ch=1	319.166	-14.4126	0.717057	6
2570	Modified-Arginine (mz: 319.1613, RT: 687s, predicted formula: C12H22N4O6, adduct: [M + H]+) with modification mass 144.0423 (predicted modification composition: C6H8O4, putative annotation from Unimod: Condensation product of 3-deoxyglucosone|S-(2-dimethylsuccinyl) cysteine, Unimod composition: H(8) C(6) O(4)|H(8) C(6) O(4)) detected in Arginine-Glucose Maillard reaction model system	319.161	MAA	144.042	C6H8O4	ARUS_urine	88440	Cluster_088439 NS=4 NR=4 Ch=1	319.166	-14.4126	0.744164	6
2605	Glycation product (mz: 332.1464, RT: 500s, predicted formula: C13H21N3O7, adduct: [M + H]+) detected in Arginine-Glucose Maillard reaction model system	332.146	unspecified	NA	NA	ARUS_urine	208060	Cluster_208057_delta_mass,Guanidine+HCl_SI_009227_0001_mz_315.147_NL_008531_0001_loss_17.003_HY_008763_0001_ NS=2 NR=2 Ch=1	332.15	-10.2363	0.940327	7
2629	Modified-Arginine (mz: 343.1621, RT: 519s, predicted formula: C14H22N4O6, adduct: [M + H]+) with modification mass 168.0431 (predicted modification composition: C8H8O4, putative annotation from Unimod: none, Unimod composition: none) detected in Arginine-Glucose Maillard reaction model system	343.162	MAA	168.043	C8H8O4	ARUS_urine	191313	Cluster_191311_delta_mass,(Na[I]+H2O) NS=2 NR=2 Ch=1	343.163	-2.91407	0.721015	6
2639	Modified-Arginine (mz: 347.1564, RT: 575s, predicted formula: C13H22N4O7, adduct: [M + H]+) with modification mass 172.0374 (predicted modification composition: C7H8O5, putative annotation from Unimod: none, Unimod composition: none) detected in Arginine-Glucose Maillard reaction model system	347.156	MAA	172.037	C7H8O5	ARUS_urine	99822	Cluster_099821_delta_mass,Guanidine_SI_011524_0001_mz_230.076,329.145_NL_009464_0001_loss_117.080,18.011_HY_011116_0001_ NS=3 NR=3 Ch=1	347.156	0.864165	0.868604	6
2660	Modified-Arginine (mz: 361.1713, RT: 560s, predicted formula: C14H24N4O7, adduct: [M + H]+) with modification mass 186.0523 (predicted modification composition: C8H10O5, putative annotation from Unimod: none, Unimod composition: none) detected in Arginine-Glucose Maillard reaction model system	361.171	MAA	186.053	C8H10O5	ARUS_urine	8365	Cycloheximide/1 Mods=0 Delta_mass=0079.0021 Score=715 NCE=10 Lib=Sara_2016	361.172	-2.21501	0.72566	6
2681	Glycation product (mz: 373.1714, RT: 568s, predicted formula: C15H24N4O7, adduct: [M + H]+) detected in Arginine-Glucose Maillard reaction model system	373.171	unspecified	NA	NA	ARUS_urine	54206	Cluster_054206_delta_mass,(NH3+H2O)_SI_023608_NL_015446_HY_022813 NS=8 NR=8 Ch=1	373.176	-13.1305	0.794286	6
2836	Glycation product (mz: 137.1074, RT: 74s, predicted formula: C8H12N2, adduct: [M + H]+) detected in Lysine-Glucose Maillard reaction model system	137.107	unspecified	NA	NA	ARUS_urine	37297	Noratropine/1 Mods=0 Delta_mass=0027.0112 Score=685 NCE=25 Lib=Sara_2016	137.108	-1.45871	0.748281	6
2867	Glycation product (mz: 156.1025, RT: 38s, predicted formula: C8H13NO2, adduct: [M + H]+) detected in Lysine-Glucose Maillard reaction model system	156.102	unspecified	NA	NA	ARUS_urine	48433	Cluster_048433_delta_mass,CH2O2_SI_001862_0001_mz_139.076_NL_001351_0001_loss_17.026_HY_001819_0001_ NS=9 NR=9 Ch=1	156.102	3.20303	0.7612	8
2868	Glycation product (mz: 156.1028, RT: 250s, predicted formula: C8H13NO2, adduct: [M + H]+) detected in Lysine-Glucose Maillard reaction model system	156.103	unspecified	NA	NA	ARUS_urine	12005	D-.alpha.-Cyclohexylglycine/1 Mods=0 Delta_mass=0043.9900 Score=765 NCE=30 Lib=Sara_2016	156.102	4.48424	0.86842	10
2882	Glycation product (mz: 172.0976, RT: 39s, predicted formula: C8H13NO3, adduct: [M + H]+) detected in Lysine-Glucose Maillard reaction model system	172.098	unspecified	NA	NA	ARUS_urine	74973	Cluster_074972_delta_mass,3CH2_SI_001063_0001_mz_84.081,144.102_NL_000808_0001_loss_88.016,27.995_HY_001080_0001_ NS=4 NR=4 Ch=1	172.097	4.06748	0.709922	10
2910	Glycation product (mz: 188.0931, RT: 47s, predicted formula: C8H13NO4, adduct: [M + H]+) detected in Lysine-Glucose Maillard reaction model system	188.093	unspecified	NA	NA	ARUS_urine	210332	Cluster_210329_delta_mass,CH2O2 NS=2 NR=2 Ch=1	188.093	2.12661	0.830258	6
2917	Modified-Lysine (mz: 192.1023, RT: 84s, predicted formula: C11H13NO2, adduct: [M + H]+) with modification mass 44.9895 (predicted modification composition: C5H-1N-1, putative annotation from Unimod: Oxidation to nitro, Unimod composition: H(-1) N O(2)) detected in Lysine-Glucose Maillard reaction model system	192.102	MAA	44.9895	C5H-1N-1	ARUS_urine	46381	Cluster_046381_SI_002305_0001_mz_164.071_NL_001892_0001_loss_28.031_HY_002245_0001_ NS=10 NR=10 Ch=1	192.102	1.56167	0.97898	6
2929	Glycation product (mz: 199.1081, RT: 90s, predicted formula: C9H14N2O3, adduct: [M + H]+) detected in Lysine-Glucose Maillard reaction model system	199.108	unspecified	NA	NA	ARUS_urine	12923	D-(+)-Arabitol/1 Mods=0 Delta_mass=0064.0427 Score=814 NCE=30 Lib=Sara_2016	199.108	1.00448	0.965352	17
2940	Modified-Lysine (mz: 203.1394, RT: 600s, predicted formula: C9H18N2O3, adduct: [M + H]+) with modification mass 56.0266 (predicted modification composition: C3H4O1, putative annotation from Unimod: Propionate labeling reagent light form (N-term & K)|Acrolein addition +56, Unimod composition: H(4) C(3) O|H(4) C(3) O) detected in Lysine-Glucose Maillard reaction model system	203.139	MAA	56.0266	C3H4O1	ARUS_urine	75563	Cluster_075562_delta_mass,(C2H4O+H2O)_SI_007823_0001_mz_84.081,85.028,140.107_NL_008260_0001_loss_119.058,118.111,63.032_HY_007504_0001_ NS=4 NR=4 Ch=1	203.139	1.9691	0.877288	6
2941	Modified-Lysine (mz: 203.1394, RT: 591s, predicted formula: C9H18N2O3, adduct: [M + H]+) with modification mass 56.0266 (predicted modification composition: C3H4O1, putative annotation from Unimod: Propionate labeling reagent light form (N-term & K)|Acrolein addition +56, Unimod composition: H(4) C(3) O|H(4) C(3) O) detected in Lysine-Glucose Maillard reaction model system	203.139	MAA	56.0266	C3H4O1	ARUS_urine	75583	Cluster_075582_delta_mass,2C2H4O_SI_007767_0001_mz_140.107_NL_007894_0001_loss_63.032_HY_006603_0001_ NS=4 NR=4 Ch=1	203.139	1.47682	0.849085	6
2969	Glycation product (mz: 215.103, RT: 176s, predicted formula: C9H14N2O4, adduct: [M + H]+) detected in Lysine-Glucose Maillard reaction model system	215.103	unspecified	NA	NA	ARUS_urine	178236	Cluster_178234_delta_mass,(C2H4O+H2O)_SI_015084_0001_mz_137.071,179.082,197.092_NL_012989_0001_loss_78.031,36.021,18.010_HY_014462_0001_ NS=2 NR=2 Ch=1	215.102	2.32447	0.750023	13
2993	Glycation product (mz: 224.1291, RT: 36s, predicted formula: C12H17NO3, adduct: [M + H]+) detected in Lysine-Glucose Maillard reaction model system	224.129	unspecified	NA	NA	ARUS_urine	181609	Cluster_181607_delta_mass,(C2H4O+H2O)_SI_003454_0002_mz_178.123_NL_002970_0002_loss_46.006_HY_003237_0002_ NS=2 NR=2 Ch=1	224.128	4.46173	0.732754	9
3008	Glycation product (mz: 227.1395, RT: 342s, predicted formula: C11H18N2O3, adduct: [M + H]+) detected in Lysine-Glucose Maillard reaction model system	227.139	unspecified	NA	NA	ARUS_urine	129519	Cluster_129518_SI_020696_NL_020448_HY_019847 NS=2 NR=2 Ch=1	227.138	5.28312	0.856891	10
3011	Modified-Lysine (mz: 228.196, RT: 35s, predicted formula: C13H25NO2, adduct: [M + H]+) with modification mass 81.0832 (predicted modification composition: C7H11N-1, putative annotation from Unimod: none, Unimod composition: none) detected in Lysine-Glucose Maillard reaction model system	228.196	MAA	81.0832	C7H11N-1	ARUS_urine	72273	Cluster_072272_SI_002395_0001_mz_67.054,95.086_NL_002036_0001_loss_161.142,133.110_HY_002694_0001_ NS=5 NR=5 Ch=1	228.196	0	0.855107	21
3012	Glycation product (mz: 229.1188, RT: 141s, predicted formula: C10H16N2O4, adduct: [M + H]+) detected in Lysine-Glucose Maillard reaction model system	229.119	unspecified	NA	NA	ARUS_urine	150423	Cluster_150421_delta_mass,CH3OH_SI_025070_NL_024971_HY_024084 NS=2 NR=2 Ch=1	229.119	0	0.790977	19
3028	Modified-Lysine (mz: 233.1498, RT: 643s, predicted formula: C10H20N2O4, adduct: [M + H]+) with modification mass 86.037 (predicted modification composition: C4H6O2, putative annotation from Unimod: Michael addition of hydroxymethylvinyl ketone to cysteine|transamidation of glycine ethyl ester to glutamine|2-hydroxyisobutyrylation, Unimod composition: H(6) C(4) O(2)|H(6) C(4) O(2)|H(6) C(4) O(2)) …	233.15	MAA	86.0373	C4H6O2	ARUS_urine	211250	Cluster_211247_delta_mass,Tris_SI_026310_NL_026154_HY_025257 NS=2 NR=2 Ch=1	233.15	0	0.772969	8
3029	Modified-Lysine (mz: 233.1506, RT: 624s, predicted formula: C10H20N2O4, adduct: [M + H]+) with modification mass 86.0378 (predicted modification composition: C4H6O2, putative annotation from Unimod: Michael addition of hydroxymethylvinyl ketone to cysteine|transamidation of glycine ethyl ester to glutamine|2-hydroxyisobutyrylation, Unimod composition: H(6) C(4) O(2)|H(6) C(4) O(2)|H(6) C(4) O(2))…	233.151	MAA	86.0373	C4H6O2	ARUS_urine	211249	Cluster_211246_delta_mass,(NH3+CO)_SI_026310_NL_026154_HY_025257 NS=2 NR=2 Ch=1	233.149	5.14691	0.826132	9
3048	Modified-Lysine (mz: 239.1399, RT: 340s, predicted formula: C12H18N2O3, adduct: [M + H]+) with modification mass 92.0271 (predicted modification composition: C6H4O1, putative annotation from Unimod: none, Unimod composition: none) detected in Lysine-Glucose Maillard reaction model system	239.14	MAA	92.0266	C6H4O1	ARUS_urine	100860	Cluster_100859_delta_mass,Na[I]_SI_000770_0002_mz_134.095_NL_001691_HY_000817_0002_ NS=2 NR=2 Ch=1	239.137	14.2178	0.929815	6
3107	Modified-Lysine (mz: 253.1555, RT: 331s, predicted formula: C13H20N2O3, adduct: [M + H]+) with modification mass 106.0427 (predicted modification composition: C7H6O1, putative annotation from Unimod: o-toluene, Unimod composition: H(6) C(7) O) detected in Lysine-Glucose Maillard reaction model system	253.155	MAA	106.042	C7H6O1	ARUS_urine	58037	Cluster_058037_SI_014050_0001_mz_148.112,211.144_NL_011162_0001_loss_105.043,42.011_HY_013491_0001_ NS=7 NR=7 Ch=1	253.155	3.16012	0.741375	11
3108	Modified-Lysine (mz: 253.1548, RT: 364s, predicted formula: C13H20N2O3, adduct: [M + H]+) with modification mass 106.042 (predicted modification composition: C7H6O1, putative annotation from Unimod: o-toluene, Unimod composition: H(6) C(7) O) detected in Lysine-Glucose Maillard reaction model system	253.155	MAA	106.042	C7H6O1	ARUS_urine	58037	Cluster_058037_SI_014050_0001_mz_148.112,211.144_NL_011162_0001_loss_105.043,42.011_HY_013491_0001_ NS=7 NR=7 Ch=1	253.155	0.395015	0.975219	10
3117	Modified-Lysine (mz: 255.1348, RT: 492s, predicted formula: C12H18N2O4, adduct: [M + H]+) with modification mass 108.022 (predicted modification composition: C6H4O2, putative annotation from Unimod: 2-ammonio-6-[4-(hydroxymethyl)-3-oxidopyridinium-1-yl]- hexanoate, Unimod composition: H(4) C(6) O(2)) detected in Lysine-Glucose Maillard reaction model system	255.135	MAA	108.022	C6H4O2	ARUS_urine	85588	Cluster_085587_delta_mass,C2H4O2_SI_001223_0001_mz_148.112,175.123_NL_003757_0001_loss_107.022,80.011_HY_001195_0001_ NS=4 NR=4 Ch=1	255.134	2.74366	0.826273	7
3118	Modified-Lysine (mz: 255.1345, RT: 406s, predicted formula: C12H18N2O4, adduct: [M + H]+) with modification mass 108.0217 (predicted modification composition: C6H4O2, putative annotation from Unimod: 2-ammonio-6-[4-(hydroxymethyl)-3-oxidopyridinium-1-yl]- hexanoate, Unimod composition: H(4) C(6) O(2)) detected in Lysine-Glucose Maillard reaction model system	255.135	MAA	108.022	C6H4O2	ARUS_urine	85588	Cluster_085587_delta_mass,C2H4O2_SI_001223_0001_mz_148.112,175.123_NL_003757_0001_loss_107.022,80.011_HY_001195_0001_ NS=4 NR=4 Ch=1	255.134	1.5678	0.988158	31
3119	Modified-Lysine (mz: 255.1346, RT: 616s, predicted formula: C12H18N2O4, adduct: [M + H]+) with modification mass 108.0218 (predicted modification composition: C6H4O2, putative annotation from Unimod: 2-ammonio-6-[4-(hydroxymethyl)-3-oxidopyridinium-1-yl]- hexanoate, Unimod composition: H(4) C(6) O(2)) detected in Lysine-Glucose Maillard reaction model system	255.135	MAA	108.022	C6H4O2	ARUS_urine	52561	Cluster_052561_delta_mass,Tris_SI_013331_0001_mz_84.081,126.055,130.087_NL_009817_0001_loss_171.053,129.079,125.048_HY_012795_0001_ NS=8 NR=8 Ch=1	255.134	1.17585	0.961997	7
3121	Modified-Lysine (mz: 255.1343, RT: 393s, predicted formula: C12H18N2O4, adduct: [M + H]+) with modification mass 108.0215 (predicted modification composition: C6H4O2, putative annotation from Unimod: 2-ammonio-6-[4-(hydroxymethyl)-3-oxidopyridinium-1-yl]- hexanoate, Unimod composition: H(4) C(6) O(2)) detected in Lysine-Glucose Maillard reaction model system	255.134	MAA	108.022	C6H4O2	ARUS_urine	13194	L-Saccharopine/1 Mods=0 Delta_mass=m0022.0053 Score=477 NCE=30 Lib=Sara_2016	255.134	0.783901	0.958637	23
3122	Modified-Lysine (mz: 255.1342, RT: 423s, predicted formula: C12H18N2O4, adduct: [M + H]+) with modification mass 108.0214 (predicted modification composition: C6H4O2, putative annotation from Unimod: 2-ammonio-6-[4-(hydroxymethyl)-3-oxidopyridinium-1-yl]- hexanoate, Unimod composition: H(4) C(6) O(2)) detected in Lysine-Glucose Maillard reaction model system	255.134	MAA	108.022	C6H4O2	ARUS_urine	85588	Cluster_085587_delta_mass,C2H4O2_SI_001223_0001_mz_148.112,175.123_NL_003757_0001_loss_107.022,80.011_HY_001195_0001_ NS=4 NR=4 Ch=1	255.134	0.391951	0.781894	16
3133	Modified-Lysine (mz: 261.145, RT: 522s, predicted formula: C11H20N2O5, adduct: [M + H]+) with modification mass 114.0322 (predicted modification composition: C5H6O3, putative annotation from Unimod: Glutarylation|Water-quenched monolink of BS2-G crosslinker, Unimod composition: H(6) C(5) O(3)|H(6) C(5) O(3)) detected in Lysine-Glucose Maillard reaction model system	261.145	MAA	114.032	C5H6O3	ARUS_urine	9214	N.alpha.-Acetyl-L-lysine/1 Mods=0 Delta_mass=0072.0213 Score=615 NCE=40 Lib=Sara_2016	261.145	1.14879	0.776814	18
3137	Glycation product (mz: 261.1447, RT: 537s, predicted formula: C11H20N2O5, adduct: [M + H]+) detected in Lysine-Glucose Maillard reaction model system	261.145	unspecified	NA	NA	ARUS_urine	30407	N.alpha.-Acetyl-L-lysine/1 Mods=0 Delta_mass=0072.0212 Score=570 NCE=50 Lib=Sara_2016	261.145	0.38293	0.726948	6
3162	Modified-Lysine (mz: 267.1341, RT: 344s, predicted formula: C13H18N2O4, adduct: [M + H]+) with modification mass 120.0213 (predicted modification composition: C7H4O2, putative annotation from Unimod: Beta elimination of alkylated Cys followed by Michael addition of DTT|reaction with phenyl salicylate (PS)|reaction with ethyl vinyl sulfone, Unimod composition: H(8) C(4) O(2) S|H(4) C(7) O(2)|H(8) …	267.134	MAA	120.021	C7H4O2	ARUS_urine	21738	N-Acetyl-L-glutamine/1 Mods=0 Delta_mass=0078.0470 Score=446 NCE=30 Lib=Sara_2016	267.134	0.374344	0.77983	7
3186	Modified-Lysine (mz: 273.1451, RT: 495s, predicted formula: C12H20N2O5, adduct: [M + H]+) with modification mass 126.0323 (predicted modification composition: C6H6O3, putative annotation from Unimod: none, Unimod composition: none) detected in Lysine-Glucose Maillard reaction model system	273.145	MAA	126.032	C6H6O3	ARUS_urine	74985	Cluster_074984_delta_mass,C2H4O2_SI_012579_NL_011411_HY_012104 NS=4 NR=4 Ch=1	273.145	0.732212	0.966662	10
3188	Glycation product (mz: 273.1454, RT: 477s, predicted formula: C12H20N2O5, adduct: [M + H]+) detected in Lysine-Glucose Maillard reaction model system	273.145	unspecified	NA	NA	ARUS_urine	211572	Cluster_211569_delta_mass,CONH_SI_026315_NL_026160_HY_025261 NS=2 NR=2 Ch=1	273.145	1.46442	0.924087	7
3231	Glycation product (mz: 288.2539, RT: 19s, predicted formula: C16H33NO3, adduct: [M + H]+) detected in Lysine-Glucose Maillard reaction model system	288.254	unspecified	NA	NA	ARUS_urine	151600	Cluster_151598_delta_mass,2C2H4O_SI_011316_0001_mz_106.087_NL_013538_0001_loss_182.167_HY_010921_0001_ NS=2 NR=2 Ch=1	288.254	0	0.848684	6
3250	Modified-Lysine (mz: 291.155, RT: 501s, predicted formula: C12H22N2O6, adduct: [M + H]+) with modification mass 144.0422 (predicted modification composition: C6H8O4, putative annotation from Unimod: Condensation product of 3-deoxyglucosone|S-(2-dimethylsuccinyl) cysteine, Unimod composition: H(8) C(6) O(4)|H(8) C(6) O(4)) detected in Lysine-Glucose Maillard reaction model system	291.155	MAA	144.042	C6H8O4	ARUS_urine	45766	Cluster_045766_delta_mass,2Acetonitrile_SI_008004_0001_mz_84.081,130.087,209.129_NL_006606_0001_loss_207.074,161.069,82.027_HY_007751_0001_ NS=10 NR=10 Ch=1	291.155	-1.37384	0.740647	20

## Sheet: Table S9
Table S9. The number of matched data sets for C6H10O5-modified amino acids in the public repository via MASST.
Compound	Corresponding amino acids	Number of matched data sets	Number of matched files
C6H10O5-modified Val	Val	72	3682
C6H10O5-modified Tyr	Tyr	52	1236
C6H10O5-modified Trp	Trp	57	2620
C6H10O5-modified Thr	Thr	1	2
C6H10O5-modified Ser	Ser	1	12
C6H10O5-modified Pro	Pro	10	258
C6H10O5-modified Phe	Phe	200	17493
C6H10O5-modified Met	Met	17	401
C6H10O5-modified Lys	Lys	25	462
C6H10O5-modified Leu	Leu	170	13493
C6H10O5-modified Ile	Ile	178	13564
C6H10O5-modified His	His	14	178
C6H10O5-modified Gly	Gly	0	0
C6H10O5-modified Glu	Glu	9	250
C6H10O5-modified Gln	Gln	7	154
C6H10O5-modified Cys	Cys	1	2
C6H10O5-modified Asp	Asp	0	0
C6H10O5-modified Asn	Asn	4	92
C6H10O5-modified Arg	Arg	8	38
C6H10O5-modified Ala	Ala	6	119

[truncated: 1 more sheets: Table S10]
